# Supplementary material for: Sounds of the northern Andes: the calls of a diverse and endangered frog community (Amphibia, Anura) from Ecuador
Source: Zookeys. 2025 Jan 30;1224:211–52. doi: 10.3897/zookeys.1224.137972 (PMC11803416; doi:10.3897/zookeys.1224.137972)
Supplement: Supplementary material 1 — Anurans of Carchi-Ecuador [file zookeys-1224-211_article-137972__-s001.xlsx]

## Sheet: carchi species
Individual	#Fonozoo	Museum No.	Family	Specie	Fecha	Hora (24)	Latitud	Longitud	Altitud	T ºC	H%
1	FZ 14319	DHMECN 13375	Centrolenidae	Centrolene buckleyi	2017-02-22	18:39:00	0°46'07.10"N	78°03'20.00"O	2785	10	86
2	FZ 14321	DHMECN 14180	Centrolenidae	Centrolene buckleyi	2017-04-26	20:14:00	0°40'16.1"N	77°47'43.9"O	3416	9	99
3	FZ 14325	ZSFQ 4421	Centrolenidae	Centrolene buckleyi	2020-03-20	19:51:00	0°46'06.0"N	78°03'06.7"O	2784	10.6	86
4	FZ 14329	ZSFQ 4420	Centrolenidae	Centrolene buckleyi	2021-01-22	19:29:00	0°31'53.51"N	77°45'46.58"O	2934	8.8	94
5	FZ 14332	ZSFQ 6778	Centrolenidae	Nymphargus sp. nov.	2021-02-17	19:22:00	0°46'06.7"N	78°03'20.1"O	2829	10.3	96
6	FZ 14333	Not Collected	Dendrobatidae	Hyloxalus delatorreae	2017-02-21	10:59:00	0°46'07.10"N	78°03'20.00"O	2785	17	61
7	FZ 14334	ZSFQ 4442	Dendrobatidae	Hyloxalus sp. nov.	2020-01-20	12:15:00	0°48'55.2"N	77°43'34.4"O	2877	16.5	66
8	FZ 14335	ZSFQ 4443	Dendrobatidae	Hyloxalus sp. nov.	2020-01-21	10:15:00	0°48'55.2"N	77°43'34.4"O	2877	20	74
9	FZ 14336	ZSFQ 4444	Dendrobatidae	Hyloxalus sp. nov.	2020-01-21	11:50:00	0°48'55.2"N	77°43'34.4"O	2877	20.5	86
10	FZ 14337	ZSFQ 4445	Dendrobatidae	Hyloxalus sp. nov.	2020-01-21	12:15:00	0°48'55.2"N	77°43'34.4"O	2877	19.7	98
11	FZ 14341	DHMECN 13751	Hemiphactidae	Gastrotheca orophylax	2017-01-29	20:17:00	0°34'07.92"N	77°42'53.00"O	3226	8.9	65
12	FZ 14342	DHMECN 13757	Hemiphactidae	Gastrotheca orophylax	2017-02-26	20:40:00	0°46'07.10"N	78°03'20.00"O	2785	11.8	95
13	FZ 14349	DHMECN 13761	Hemiphactidae	Gastrotheca orophylax	2017-03-25	20:18:00	0°39'17.57"N	77°36'21.13"O	2994	12.3	93
14	FZ 14351	ZSFQ 4550	Hemiphactidae	Gastrotheca orophylax	2020-02-20	22:04:00	0°33'59.3"N	77°43'7.0"O	3156	10.5	60
15	FZ 14353	Not Collected	Strabomantidae	Niceforonia brunnea	2020-02-28	06:09:00	0°34'00.1"N	77°43'05.8"O	3150	9.7	86
16	FZ 14354	ZSFQ 4507	Strabomantidae	Niceforonia brunnea	2021-01-12	21:00:00	0°31'07.7"N	77°45'50.5"O	3019	8.2	91
17	FZ 14355	ZSFQ 4543	Strabomantidae	Noblella sp.	2021-02-15	12:24:00	0°46'25.2"N	78°03'16.9"O	2694	12.7	75
18	FZ 14420	DHMECN 13652	Strabomantidae	Pristimantis buckleyi	2016-12-06	21:34:00	0°48'38.01"N	77°54'15.5"O	3595	9.1	77
19	FZ 14421	DHMECN 13670	Strabomantidae	Pristimantis buckleyi	2016-12-09	20:10:00	0°48'38.01"N	77°54'15.5"O	3595	7.2	73
20	FZ 14423	DHMECN 13779	Strabomantidae	Pristimantis buckleyi	2017-04-22	19:20:00	0°40'16.1"N	77°47'43.9"O	3416	7.4	90
21	FZ 14424	DHMECN 13785	Strabomantidae	Pristimantis buckleyi	2017-04-23	18:25:00	0°40'16.1"N	77°47'43.9"O	3416	8.7	73
22	FZ 14425	DHMECN 13760	Strabomantidae	Pristimantis farisorum	2017-03-24	20:50:00	0°39'17.57"N	77°36'21.13"O	2994	11.3	88
23	FZ 14426	DHMECN 13762	Strabomantidae	Pristimantis farisorum	2017-03-26	21:25:00	0°39'17.57"N	77°36'21.13"O	2994	10.8	98
24	FZ 14429	Not Collected	Strabomantidae	Pristimantis farisorum	2017-03-27	20:50:00	0°39'17.57"N	77°36'21.13"O	2994	10.4	98
25	FZ 14370	ZSFQ 4516	Strabomantidae	Pristimantis festae	2021-01-16	19:20:00	0°30'57.6"N	77°46'09.5"O	3118	10.2	76
26	FZ 14375	ZSFQ 4525	Strabomantidae	Pristimantis festae	2021-01-18	20:02:00	0°30'57.6"N	77°46'09.5"O	3118	8.1	93
27	FZ 14378	ZSFQ 4528	Strabomantidae	Pristimantis festae	2021-01-19	21:53:00	0°31'20.7"N	77°46'38.1"O	2922	11.6	82
28	FZ 14382	ZSFQ 4531	Strabomantidae	Pristimantis festae	2021-01-21	18:44:00	0°31'20.7"N	77°46'38.1"O	2922	12.9	68
29	FZ 14360	DHMECN 13641	Strabomantidae	Pristimantis festae	2017-04-26	18:40:00	0°40'16.1"N	77°47'43.9"O	3416	9.3	99
30	FZ 14362	ZSFQ 4424	Strabomantidae	Pristimantis festae	2020-12-12	20:49:00	0°41'14.8"N	77°47'18.3"O	3591	8.1	96
31	FZ 14369	ZSFQ 4440	Strabomantidae	Pristimantis festae	2020-12-20	18:34:00	0°41'14.8"N	77°47'18.3"O	3591	7.7	85
32	FZ 14383	ZSFQ 4462	Strabomantidae	Pristimantis festae	2021-06-09	18:42:00	0°41'14.8"N	77°47'18.3"O	3591	9.7	63
33	FZ 14430	DHMECN 13673	Strabomantidae	Pristimantis huicundo	2016-12-09	20:10:00	0°34'07.92"N	77°42'53.00"O	3226	7.7	80
34	FZ 14432	DHMECN 13688	Strabomantidae	Pristimantis huicundo	2017-01-27	23:59:00	0°34'07.92"N	77°42'53.00"O	3226	8.6	91
35	FZ 14436	DHMECN 13777	Strabomantidae	Pristimantis huicundo	2017-03-27	20:38:00	0°39'17.57"N	77°36'21.13"O	3627	9.8	96
36	FZ 14438	DHMECN 13791	Strabomantidae	Pristimantis huicundo	2017-05-23	17:59:00	0°31'53.51"N	77°45'46.58"O	2934	9.7	77
37	FZ 14434	Not Collected	Strabomantidae	Pristimantis huicundo	2017-03-26	19:50:00	0°39'17.57"N	77°36'21.13"O	3627	10	94
38	FZ 14390	DHMECN 13654	Strabomantidae	Pristimantis ocreatus	2016-12-06	18:21:00	0°48'38.01"N	77°54'15.5"O	3595	8.2	88
39	FZ 14396	ZSFQ 4457	Strabomantidae	Pristimantis ocreatus	2020-01-28	18:35:00	0°48'15.5"N	77°58'03.1"O	3785	5.4	65
40	FZ 14399	ZSFQ 4459	Strabomantidae	Pristimantis ocreatus	2020-01-29	18:45:00	0°48'15.5"N	77°58'03.1"O	3785	6.4	67
41	FZ 14404	ZSFQ 4491	Strabomantidae	Pristimantis ocreatus	2020-03-21	17:45:00	0°44'29.3"N	78°01'49.3"O	3848	6.1	91
42	FZ 14408	ZSFQ 4494	Strabomantidae	Pristimantis ocreatus	2020-03-23	18:57:00	0°44'29.3"N	78°01'49.3"O	3848	6.1	89
43	FZ 14412	ZSFQ 4544	Strabomantidae	Pristimantis ocreatus	2021-02-19	18:37:00	0°44'29.3"N	78°01'49.3"O	3848	5	93
44	FZ 14416	DHMECN 13658	Strabomantidae	Pristimantis supernatis	2016-12-08	19:00:00	0°48'38.01"N	77°54'15.5"O	3595	6.7	83
45	FZ 14417	DHMECN 13820	Strabomantidae	Pristimantis supernatis	2017-05-26	21:21:00	0°33'03.44"N	77°47'14.68"O	2870	10	79
46	FZ 14570	DHMECN 13786	Strabomantidae	Pristimantis thymelensis	2017-04-24	18:30:00	0°40'16.1"N	77°47'43.9"O	3416	4	90
47	FZ 14571	Not Collected	Strabomantidae	Pristimantis thymelensis	2017-04-25	09:35:00	0°40'16.1"N	77°47'43.9"O	3416	–	–
48	FZ 14574	DHMECN 13331	Strabomantidae	Pristimantis unistrigatus	2017-01-28	22:00:00	0°34'07.92"N	77°42'53.00"O	3226	6.4	99
49	FZ 14576	DHMECN 13330	Strabomantidae	Pristimantis unistrigatus	2017-01-28	21:40:00	0°34'07.92"N	77°42'53.00"O	3226	9.6	98
50	FZ 14577	DHMECN 13350	Strabomantidae	Pristimantis unistrigatus	2017-03-23	21:21:00	0°39'17.57"N	77°36'21.13"O	2994	11.3	86
51	FZ 14578	ZSFQ 4549	Strabomantidae	Pristimantis unistrigatus	2020-02-19	21:00:00	0°34'1.8"N	77°42'56.2"O	3197	9.8	62
52	FZ 14439	DHMECN 13752	Strabomantidae	Pristimantis sp. nov. 1 ridens series	2017-02-22	20:22:00	0°46'07.10"N	78°03'20.00"O	2785	11	85
53	FZ 14444	DHMECN 13753	Strabomantidae	Pristimantis sp. nov. 1 ridens series	2017-02-22	21:26:00	0°46'07.10"N	78°03'20.00"O	2785	11.4	87
54	FZ 14445	DHMECN 13754	Strabomantidae	Pristimantis sp. nov. 1 ridens series	2017-02-25	19:29:00	0°46'07.10"N	78°03'20.00"O	2785	10.9	91
55	FZ 14446	ZSFQ 4499	Strabomantidae	Pristimantis sp. nov. 1 ridens series	2020-03-25	19:20:00	0°46'06.4"N	78°03'33.8"O	2895	11.6	90
56	FZ 14473	ZSFQ 4477	Strabomantidae	Pristimantis sp. nov. 2 myersi group	2020-11-16	18:20:00	0°41'25.3"N	77°38'14.1"O	3068	9	68
57	FZ 14477	ZSFQ 4480	Strabomantidae	Pristimantis sp. nov. 2 myersi group	2020-11-17	18:48:00	0°41'25.3"N	77°38'14.1"O	3068	10.6	73
58	FZ 14453	DHMECN 13354	Strabomantidae	Pristimantis sp. nov. 2 myersi group	2017-03-25	21:00:00	0°39'17.57"N	77°36'21.13"O	2994	14	95
59	FZ 14463	ZSFQ 4565	Strabomantidae	Pristimantis sp. nov. 2 myersi group	2020-02-27	18:46:00	0°34'01.2"N	77°42'47.7"O	3255	11.5	89
60	FZ 14462	ZSFQ 4572	Strabomantidae	Pristimantis sp. nov. 2 myersi group	2020-02-19	19:56:00	0°34'00.1"N	77°43'05.8"O	3150	9.2	60
61	FZ 14468	ZSFQ 4578	Strabomantidae	Pristimantis sp. nov. 2 myersi group	2020-02-29	22:05:00	0°34'01.2"N	77°42'47.7"O	3255	8.9	78
62	FZ 14449	DHMECN 13339	Strabomantidae	Pristimantis sp. nov. 2 myersi group	2017-02-25	19:06:00	0°46'07.10"N	78°03'20.00"O	2785	10	90
63	FZ 14472	ZSFQ 4505	Strabomantidae	Pristimantis sp. nov. 2 myersi group	2020-03-26	19:11:00	0°46'09.3"N	78°02'33.5"O	3076	11.7	90
64	FZ 14487	ZSFQ 4538	Strabomantidae	Pristimantis sp. nov. 2 myersi group	2021-02-11	19:05:00	0°46'28.0"N	78°02'29.5"O	3056	9.9	98
65	FZ 14457	ZSFQ 4446	Strabomantidae	Pristimantis sp. nov. 2 myersi group	2020-01-22	18:40:00	0°48'10.0"N	78°00'16.8"O	3362	18.4	76
66	FZ 14460	ZSFQ 4448	Strabomantidae	Pristimantis sp. nov. 2 myersi group	2020-01-24	18:34:00	0°48'10.0"N	78°00'16.8"O	3362	12.3	73
67	FZ 14461	ZSFQ 4449	Strabomantidae	Pristimantis sp. nov. 2 myersi group	2020-01-24	18:57:00	0°48'10.0"N	78°00'16.8"O	3362	14	72
68	FZ 14503	ZSFQ 4554	Strabomantidae	Pristimantis sp. nov. 3 myersi group	2020-02-22	22:00:00	0°33'45.0"N	77°42'42.9"O	3447	11.2	75
69	FZ 14504	ZSFQ 4556	Strabomantidae	Pristimantis sp. nov. 3 myersi group	2020-02-23	19:50:00	0°33'45.0"N	77°42'42.9"O	3447	8.5	69
70	FZ 14511	ZSFQ 4567	Strabomantidae	Pristimantis sp. nov. 3 myersi group	2020-02-27	18:25:00	0°34'01.2"N	77°42'47.7"O	3255	11.5	89
71	FZ 14526	ZSFQ 4510	Strabomantidae	Pristimantis sp. nov. 3 myersi group	2021-01-14	18:48:00	0°31'07.7"N	77°45'50.5"O	3019	8.5	75
72	FZ 14531	ZSFQ 4513	Strabomantidae	Pristimantis sp. nov. 3 myersi group	2021-01-15	19:36:00	0°30'57.6"N	77°46'09.5"O	3118	9.6	78
73	FZ 14535	ZSFQ 4523	Strabomantidae	Pristimantis sp. nov. 3 myersi group	2021-01-17	18:48:00	0°30'57.6"N	77°46'09.5"O	3118	10.8	71
74	FZ 14496	DHMECN 13355	Strabomantidae	Pristimantis sp. nov. 3 myersi group	2017-03-27	19:18:00	0°39'17.57"N	77°36'21.13"O	3627	8.9	94
75	FZ 14518	ZSFQ 4467	Strabomantidae	Pristimantis sp. nov. 3 myersi group	2020-11-10	18:41:00	0°39'34.5"N	77°38'42"O	3612	9.5	77
76	FZ 14522	ZSFQ 4473	Strabomantidae	Pristimantis sp. nov. 3 myersi group	2020-11-13	18:24:00	0°39'34.5"N	77°38'42"O	3612	8.7	97
77	FZ 14547	ZSFQ 4426	Strabomantidae	Pristimantis sp. nov. 4 myersi group	2020-12-14	21:07:00	0°40'46.6"N	77°47'52.5"O	3411	7.2	77
78	FZ 14548	ZSFQ 4427	Strabomantidae	Pristimantis sp. nov. 4 myersi group	2020-12-14	22:29:00	0°40'46.6"N	77°47'52.5"O	3411	7.9	82
79	FZ 14550	ZSFQ 4430	Strabomantidae	Pristimantis sp. nov. 4 myersi group	2020-12-15	19:54:00	0°40'46.6"N	77°47'52.5"O	3411	7.8	86
80	FZ 14553	ZSFQ 4433	Strabomantidae	Pristimantis sp. nov. 4 myersi group	2020-12-16	19:16:00	0°40'46.6"N	77°47'52.5"O	3411	8.4	80
81	FZ 14554	ZSFQ 4435	Strabomantidae	Pristimantis sp. nov. 4 myersi group	2020-12-17	20:00:00	0°40'46.6"N	77°47'52.5"O	3411	7.4	89
82	FZ 14541	DHMECN 13634	Strabomantidae	Pristimantis sp. nov. 4 myersi group	2017-04-20	19:15:00	0°40'16.1"N	77°47'43.9"O	3416	8.6	83
83	FZ 14557	DHMECN 13332	Strabomantidae	Pristimantis sp. nov. 5 myersi group	2017-02-21	18:48:00	0°46'07.10"N	78°03'20.00"O	2785	11.9	80
84	FZ 14556	DHMECN 13334	Strabomantidae	Pristimantis sp. nov. 5 myersi group	2017-02-21	05:20:00	0°46'07.10"N	78°03'20.00"O	2785	8.3	78
85	FZ 14559	ZSFQ 4485	Strabomantidae	Pristimantis sp. nov. 5 myersi group	2020-03-19	19:55:00	0°46'06.0"N	78°03'06.7"O	2784	11.8	81
86	FZ 14564	ZSFQ 4498	Strabomantidae	Pristimantis sp. nov. 5 myersi group	2020-03-25	19:43:00	0°46'06.4"N	78°03'33.8"O	2895	12	95
87	FZ 14566	ZSFQ 4500	Strabomantidae	Pristimantis sp. nov. 5 myersi group	2020-03-25	21:14:00	0°46'06.4"N	78°03'33.8"O	2895	11.8	93
88	FZ 14563	ZSFQ 4501	Strabomantidae	Pristimantis sp. nov. 5 myersi group	2020-03-25	19:00:00	0°46'06.4"N	78°03'33.8"O	2895	12	96
