# Supplementary material for: Sounds of the northern Andes: the calls of a diverse and endangered frog community (Amphibia, Anura) from Ecuador
Source: Zookeys. 2025 Jan 30;1224:211–52. doi: 10.3897/zookeys.1224.137972 (PMC11803416; doi:10.3897/zookeys.1224.137972)
Supplement: Supplementary material 2 — Bioacoustics of Anurans from Carchi, Ecuador [file zookeys-1224-211_article-137972__-s002.xlsx]

## Sheet: 1_Centrolene buckleyi
Individual	#Fonozoo	# Museo	Especie	FD (kHz)	F-5% (kHz)	F-95% (kHz)	MinF (kHz)	MaxF (kHz)	EstF (Hz)	EndF (Hz)	dfrq	CD-M (ms)	FM (kHz)	NH	2f0 (kHz)	3f0 (kHz)	4f0 (kHz)	5f0 (kHz)	6f0 (kHz)	CD (ms)	IC (s)	ICT (s)	CR (/min)	NC	PN	PD (ms)	IP (ms)	IPT (ms)	PR (/s)
1	FZ 14319	DHMECN 13375	Centrolene buckleyi	3.01	2.84	3.19	2.32	3.7	2929	3101	172	119	1.45	4	6.03	9.04	12.14	15.07		119	20.86	20.98	2.86	1	11	10	3	13	76.92
1	FZ 14319	DHMECN 13375	Centrolene buckleyi	3.01	2.84	3.27	2.49	3.73	3101	3273	172	130	1.32	4	6.03	9.04	12.06	15.5		130	22.71	22.84	2.63	1	12	6	4	10	100
1	FZ 14319	DHMECN 13375	Centrolene buckleyi	3.1	2.93	3.36	2.5	3.72	3101	3359	258	124	2.08	4	6.2	9.3	12.4	14.64		124	15.21	15.34	3.91	1	12	6	4	10	100
1	FZ 14319	DHMECN 13375	Centrolene buckleyi	3.19	2.93	3.36	2.54	3.8	2929	3273	344	125	2.75	4	6.37	9.56	12.75	15.07		125	29.72	29.84	2.01	1	12	7	4	11	90.91
1	FZ 14319	DHMECN 13375	Centrolene buckleyi	3.19	3.01	3.45	2.53	3.82	3015	3273	258	126	2.05	4	6.37	9.56	12.75	15.07		126	20.61	20.74	2.89	1	12	6	4	10	100
1	FZ 14319	DHMECN 13375	Centrolene buckleyi	3.27	3.01	3.45	2.66	3.85	3015	3273	258	134	1.93	4	6.55	9.82	12.92			134	17.35	17.49	3.43	1	12	6	5	11	90.91
1	FZ 14319	DHMECN 13375	Centrolene buckleyi	3.27	3.1	3.53	2.63	3.83	3015	3187	172	134	1.28	4	6.55	9.82	13.01			134	32.7	32.83	1.83	1	13	6	5	10	100
1	FZ 14319	DHMECN 13375	Centrolene buckleyi	3.27	3.1	3.53	2.73	3.85	2929	3273	344	125	2.75	4	6.55	9.82	13.09			125	16.66	16.78	3.58	1	12	6	5	11	90.91
1	FZ 14319	DHMECN 13375	Centrolene buckleyi	3.27	3.1	3.53	2.64	3.8	2929	3187	258	127	2.03	4	6.55	9.82	13.09			127				1	12	6	5	11	90.91
1	FZ 14319	DHMECN 13375	Centrolene buckleyi	3.27	3.1	3.53	2.68	3.76						4	6.55	9.82	13.09									7	4	10	100
1	FZ 14319	DHMECN 13375	Centrolene buckleyi	3.19	3.01	3.36	2.82	3.71						4	6.37	9.56	12.75									11	2	10	100
1	FZ 14319	DHMECN 13375	Centrolene buckleyi	2.93	2.76	3.19	2.34	3.59						4	5.86	8.96	11.97									8	4	11	90.91
1	FZ 14319	DHMECN 13375	Centrolene buckleyi	3.01	2.84	3.27	2.48	3.68						5	6.03	9.04	12.06									7	4	11	90.91
1	FZ 14319	DHMECN 13375	Centrolene buckleyi	3.1	2.84	3.27	2.55	3.71						4	6.2	9.3	12.4									6	4	11	90.91
1	FZ 14319	DHMECN 13375	Centrolene buckleyi	3.19	2.93	3.36	2.58	3.74						4	6.29	9.56	12.75									6	5	11	90.91
1	FZ 14319	DHMECN 13375	Centrolene buckleyi	3.19	3.01	3.36	2.56	3.75						4	6.37	9.56	12.75									6	4	10	100
1	FZ 14319	DHMECN 13375	Centrolene buckleyi	3.27	3.01	3.45	2.65	3.88						4	6.55	9.56	13.01									6	5	11	90.91
1	FZ 14319	DHMECN 13375	Centrolene buckleyi	3.27	3.01	3.45	2.62	3.85						4	6.55	9.82	13.01									7	5	10	100
1	FZ 14319	DHMECN 13375	Centrolene buckleyi	3.27	3.1	3.53	2.7	3.83						4	6.55	9.82	13.09									6	5	12	83.33
1	FZ 14319	DHMECN 13375	Centrolene buckleyi	3.27	3.1	3.53	2.63	3.8						4	6.55	9.82	13.09									6	6	11	90.91
1	FZ 14319	DHMECN 13375	Centrolene buckleyi	3.27	3.1	3.53	2.55	3.8						4	6.55	9.82	13.09									5	6	12	83.33
1	FZ 14319	DHMECN 13375	Centrolene buckleyi	3.27	3.1	3.45	2.56	3.74						4	6.55	9.82	13.09									6	4	12	83.33
1	FZ 14319	DHMECN 13375	Centrolene buckleyi	3.27	3.01	3.45	2.74	3.62						4	6.55	9.82	13.01									12	4	10	100
1	FZ 14319	DHMECN 13375	Centrolene buckleyi	3.01	2.84	3.19	2.43	3.71						4	6.03	9.04	12.06									8	4	10	100
1	FZ 14319	DHMECN 13375	Centrolene buckleyi	3.01	2.84	3.27	2.44	3.72						4	6.03	9.04	12.06									6	4	10	100
1	FZ 14319	DHMECN 13375	Centrolene buckleyi	3.1	2.93	3.36	2.47	3.71						5	6.2	9.3	12.4									6	4	11	90.91
1	FZ 14319	DHMECN 13375	Centrolene buckleyi	3.19	2.93	3.36	2.48	3.79						4	6.37	9.56	12.75									6	4	10	100
1	FZ 14319	DHMECN 13375	Centrolene buckleyi	3.19	3.01	3.45	2.55	3.86						4	6.37	9.56	12.75									7	4	11	90.91
1	FZ 14319	DHMECN 13375	Centrolene buckleyi	3.27	3.01	3.45	2.65	3.85						4	6.55	9.82	13.01									6	5	11	90.91
1	FZ 14319	DHMECN 13375	Centrolene buckleyi	3.27	3.01	3.45	2.62	3.88						4	6.46	9.82	13.09									7	6	12	83.33
1	FZ 14319	DHMECN 13375	Centrolene buckleyi	3.27	3.1	3.53	2.59	3.84						4	6.55	9.82	13.09									6	4	10	100
1	FZ 14319	DHMECN 13375	Centrolene buckleyi	3.27	3.1	3.53	2.63	3.82						4	6.55	9.82	13.09									6	4	10	100
1	FZ 14319	DHMECN 13375	Centrolene buckleyi	3.27	3.1	3.45	2.57	3.75						4	6.55	9.82	13.09									6	2	10	100
1	FZ 14319	DHMECN 13375	Centrolene buckleyi	3.27	3.01	3.36	2.8	3.6						4	6.55	9.73	12.92									6	3	11	90.91
1	FZ 14319	DHMECN 13375	Centrolene buckleyi	3.19	3.01	3.36	2.83	3.59						4	6.37	9.56	12.75									7	4	10	100
1	FZ 14319	DHMECN 13375	Centrolene buckleyi	2.93	2.76	3.19	2.33	3.47						4	5.86	8.96	11.8									7	4	10	100
1	FZ 14319	DHMECN 13375	Centrolene buckleyi	3.01	2.84	3.27	2.38	3.64						4	6.03	9.04	12.23									8	4	10	100
1	FZ 14319	DHMECN 13375	Centrolene buckleyi	3.1	2.84	3.27	2.49	3.7						4	6.2	9.22	12.4									6	3	11	90.91
1	FZ 14319	DHMECN 13375	Centrolene buckleyi	3.1	2.93	3.36	2.56	3.77						4	6.2	9.3	12.4									6	5	12	83.33
1	FZ 14319	DHMECN 13375	Centrolene buckleyi	3.19	3.01	3.36	2.6	3.77						4	6.37	9.56	12.75									7	4	10	100
1	FZ 14319	DHMECN 13375	Centrolene buckleyi	3.19	3.01	3.45	2.62	3.8						4	6.37	9.56	12.75									7	5	11	90.91
1	FZ 14319	DHMECN 13375	Centrolene buckleyi	3.27	3.01	3.45	2.65	3.85						4	6.55	9.82	13.01									7	5	11	90.91
1	FZ 14319	DHMECN 13375	Centrolene buckleyi	3.27	3.01	3.53	2.66	3.81						4	6.55	9.82	13.09									6	5	11	90.91
1	FZ 14319	DHMECN 13375	Centrolene buckleyi	3.27	3.1	3.53	2.62	3.78						4	6.55	9.82	13.09									6	2	10	100
1	FZ 14319	DHMECN 13375	Centrolene buckleyi	3.27	3.1	3.53	2.56	3.85						4	6.55	9.82	13.09									6	4	11	90.91
1	FZ 14319	DHMECN 13375	Centrolene buckleyi	3.27	3.01	3.45	2.55	3.75						4	6.55	9.82	13.09									6	4	11	90.91
1	FZ 14319	DHMECN 13375	Centrolene buckleyi	3.27	3.01	3.36	2.8	3.61						4	6.55	9.65	13.01									9	4	10	100
1	FZ 14319	DHMECN 13375	Centrolene buckleyi	2.93	2.76	3.19	2.3	3.62						5	5.86	8.96	11.97									8	3	11	90.91
1	FZ 14319	DHMECN 13375	Centrolene buckleyi	3.01	2.84	3.27	2.42	3.77						5	6.03	9.04	12.06									7	3	10	100
1	FZ 14319	DHMECN 13375	Centrolene buckleyi	3.1	2.84	3.27	2.56	3.69						4	6.2	9.3	12.4									6	3	11	90.91
1	FZ 14319	DHMECN 13375	Centrolene buckleyi	3.19	2.93	3.36	2.62	3.72						4	6.37	9.39	12.75									7	4	10	100
1	FZ 14319	DHMECN 13375	Centrolene buckleyi	3.19	3.01	3.36	2.59	3.71						4	6.37	9.56	12.75									8	5	12	83.33
1	FZ 14319	DHMECN 13375	Centrolene buckleyi	3.19	3.01	3.45	2.65	3.79						4	6.37	9.56	12.75									7	5	11	90.91
1	FZ 14319	DHMECN 13375	Centrolene buckleyi	3.27	3.01	3.45	2.61	3.81						4	6.55	9.82	13.09									8	4	10	100
1	FZ 14319	DHMECN 13375	Centrolene buckleyi	3.27	3.1	3.53	2.62	3.8						4	6.55	9.82	13.09									6	2	10	100
1	FZ 14319	DHMECN 13375	Centrolene buckleyi	3.27	3.01	3.53	2.64	3.88						4	6.55	9.82	13.09									7	4	11	90.91
1	FZ 14319	DHMECN 13375	Centrolene buckleyi	3.27	3.01	3.45	2.8	3.66						4	6.55	9.82	13.09									6	5	11	90.91
1	FZ 14319	DHMECN 13375	Centrolene buckleyi	3.27	3.01	3.36	2.79	3.68						4	6.55	9.82	13.09									6	4	10	100
1	FZ 14319	DHMECN 13375	Centrolene buckleyi	3.19	2.76	3.19	2.35	3.56						4	6.37	9.56	12.75									10	5	11	90.91
1	FZ 14319	DHMECN 13375	Centrolene buckleyi	3.01	2.84	3.27	2.35	3.71						4	5.94	9.04	12.06									8	5	11	90.91
1	FZ 14319	DHMECN 13375	Centrolene buckleyi	3.01	2.84	3.27	2.5	3.63						4	6.03	9.04	12.14									7	5	11	90.91
1	FZ 14319	DHMECN 13375	Centrolene buckleyi	3.1	2.93	3.36	2.54	3.72						4	6.12	9.3	12.4									6	5	10	100
1	FZ 14319	DHMECN 13375	Centrolene buckleyi	3.1	3.01	3.36	2.61	3.8						4	6.2	9.3	12.4									6	5	11	90.91
1	FZ 14319	DHMECN 13375	Centrolene buckleyi	3.19	3.01	3.45	2.6	3.85						4	6.37	9.56	12.75									6	5	11	90.91
1	FZ 14319	DHMECN 13375	Centrolene buckleyi	3.19	3.01	3.45	2.6	3.8						4	6.37	9.56	12.75									6	4	10	100
1	FZ 14319	DHMECN 13375	Centrolene buckleyi	3.27	3.01	3.53	2.57	3.82						4	6.55	9.82	13.01									6	2	11	90.91
1	FZ 14319	DHMECN 13375	Centrolene buckleyi	3.27	3.1	3.53	2.61	3.85						4	6.55	9.82	13.09									6	3	10	100
1	FZ 14319	DHMECN 13375	Centrolene buckleyi	3.27	3.01	3.53	2.61	3.77						4	6.55	9.82	13.09									6	4	10	100
1	FZ 14319	DHMECN 13375	Centrolene buckleyi	3.27	3.01	3.53	2.65	3.77						4	6.55	9.82	13.09									6	5	11	90.91
1	FZ 14319	DHMECN 13375	Centrolene buckleyi	3.27	3.01	3.45	2.83	3.66						4	6.55	9.82	13.09									6	4	10	100
1	FZ 14319	DHMECN 13375	Centrolene buckleyi	3.19	3.1	3.45	2.8	3.73						4	6.37	9.56	12.83									9	4	11	90.91
1	FZ 14319	DHMECN 13375	Centrolene buckleyi	3.27	2.76	3.19	2.35	3.52						4	6.55	9.82	12.92									7	3	11	90.91
1	FZ 14319	DHMECN 13375	Centrolene buckleyi	2.93	2.84	3.27	2.41	3.68						4	5.86	8.96	11.97									7	4	11	90.91
1	FZ 14319	DHMECN 13375	Centrolene buckleyi	3.01	2.84	3.27	2.55	3.64						4	6.03	9.04	12.23									6	11	11	90.91
1	FZ 14319	DHMECN 13375	Centrolene buckleyi	3.1	2.93	3.36	2.6	3.71						4	6.2	9.3	12.4									6	5	11	90.91
1	FZ 14319	DHMECN 13375	Centrolene buckleyi	3.1	3.01	3.36	2.6	3.77						4	6.2	9.3	12.4									7	6	9	111.11
1	FZ 14319	DHMECN 13375	Centrolene buckleyi	3.19	3.01	3.45	2.64	3.72						4	6.37	9.56	12.58									7	6	9	111.11
1	FZ 14319	DHMECN 13375	Centrolene buckleyi	3.19	3.1	3.53	2.68	3.78						4	6.37	9.56	12.75									7	4	11	90.91
1	FZ 14319	DHMECN 13375	Centrolene buckleyi	3.27	3.1	3.53	2.65	3.77						4	6.55	9.82	13.01									7	3	10	100
1	FZ 14319	DHMECN 13375	Centrolene buckleyi	3.27	3.01	3.53	2.68	3.81						4	6.55	9.82	13.09									6	5	10	100
1	FZ 14319	DHMECN 13375	Centrolene buckleyi	3.27	3.01	3.45	2.65	3.72						4	6.55	9.82	13.09									5	5	11	90.91
1	FZ 14319	DHMECN 13375	Centrolene buckleyi	3.27	3.01	3.36	2.82	3.62						4	6.55	9.82	13.09									5	5	11	90.91
1	FZ 14319	DHMECN 13375	Centrolene buckleyi	3.27	2.76	3.19	2.28	3.5						4	6.55	9.82	13.09									6	5	11	90.91
1	FZ 14319	DHMECN 13375	Centrolene buckleyi	3.19	2.84	3.27	2.39	3.73						4	6.37	9.56	12.75									18	4	11	90.91
1	FZ 14319	DHMECN 13375	Centrolene buckleyi	2.93	2.84	3.27	2.56	3.68						4	5.86	8.96	11.8									6	5	11	90.91
1	FZ 14319	DHMECN 13375	Centrolene buckleyi	3.01	2.93	3.36	2.51	3.74						5	6.03	9.04	12.4									7	5	11	90.91
1	FZ 14319	DHMECN 13375	Centrolene buckleyi	3.1	2.93	3.36	2.56	3.79						4	6.2	9.22	12.4									6	6	12	83.33
1	FZ 14319	DHMECN 13375	Centrolene buckleyi	3.1	3.01	3.45	2.58	3.95						4	6.2	9.3	12.4									6	5	8	125
1	FZ 14319	DHMECN 13375	Centrolene buckleyi	3.19	3.01	3.53	2.64	3.81						4	6.37	9.56	12.75									6	6	12	83.33
1	FZ 14319	DHMECN 13375	Centrolene buckleyi	3.19	3.1	3.53	2.63	3.78						4	6.37	9.56	12.75									7	3	10	100
1	FZ 14319	DHMECN 13375	Centrolene buckleyi	3.27	3.01	3.53	2.6	3.74						4	6.55	9.82	13.09									6	4	11	90.91
1	FZ 14319	DHMECN 13375	Centrolene buckleyi	3.27	3.01	3.45	2.68	3.67						4	6.55	9.82	13.09									6	4	10	100
1	FZ 14319	DHMECN 13375	Centrolene buckleyi	3.27	3.01	3.36	2.79	3.57						4	6.55	9.82	13.09									6	4	11	90.91
1	FZ 14319	DHMECN 13375	Centrolene buckleyi	3.27	2.67	3.1	2.3	3.42						4	6.55	9.82	13.09									5	3	11	90.91
1	FZ 14319	DHMECN 13375	Centrolene buckleyi	3.27	2.84	3.27	2.42	3.62						4	6.55	9.82	13.09									6	3	11	90.91
1	FZ 14319	DHMECN 13375	Centrolene buckleyi	3.19	2.84	3.27	2.54	3.68						4	6.37	9.56	12.75									7	5	10	100
1	FZ 14319	DHMECN 13375	Centrolene buckleyi	2.93	2.93	3.36	2.6	3.69						3	5.86	8.61	12.06									5	5	10	100
1	FZ 14319	DHMECN 13375	Centrolene buckleyi	3.01	3.01	3.36	2.51	3.72						4	6.03	9.04	12.4									8	5	12	83.33
1	FZ 14319	DHMECN 13375	Centrolene buckleyi	3.1	3.01	3.45	2.57	3.76						4	6.2	9.3	12.4									6	4
1	FZ 14319	DHMECN 13375	Centrolene buckleyi	3.1	3.01	3.45	2.6	3.72						4	6.2	9.3	12.75									7	5
1	FZ 14319	DHMECN 13375	Centrolene buckleyi	3.19	3.01	3.53	2.67	3.8						4	6.37	9.56	12.75									7
1	FZ 14319	DHMECN 13375	Centrolene buckleyi	3.19	3.1	3.53	2.7	3.79						4	6.37	9.56	13.01									8
1	FZ 14319	DHMECN 13375	Centrolene buckleyi	3.27	3.1	3.53	2.6	3.77						4	6.55	9.82	13.01									6
1	FZ 14319	DHMECN 13375	Centrolene buckleyi	3.27	3.01	3.45	2.66	3.66						4	6.55	9.82	13.09									6
1	FZ 14319	DHMECN 13375	Centrolene buckleyi	3.27	3.01	3.36	2.74	3.6						4	6.55	9.82	13.09									6
1	FZ 14319	DHMECN 13375	Centrolene buckleyi	3.27										4	6.55	9.82	13.01									6
1	FZ 14319	DHMECN 13375	Centrolene buckleyi	3.27										4	6.55	9.82	12.75									7
1	FZ 14319	DHMECN 13375	Centrolene buckleyi	3.19										4	6.37	9.65										11
2	FZ 14321	DHMECN 14180	Centrolene buckleyi	2.93	2.76	3.1	2.47	3.31	2756	3101	345	139	2.48	3	5.86	8.87				139	12.23	12.37	4.85	1	11	8	7	15	66.67
2	FZ 14321	DHMECN 14180	Centrolene buckleyi	2.93	2.76	3.1	2.47	3.34	2929	3273	344	138	2.49	3	5.86	8.79				138	11.96	12.1	4.96	1	12	6	8	13	76.92
2	FZ 14321	DHMECN 14180	Centrolene buckleyi	2.93	2.76	3.1	2.52	3.38	2842	3101	259	137	1.89	3	5.86	8.96				137				1	11	7	5	12	83.33
2	FZ 14321	DHMECN 14180	Centrolene buckleyi	2.93	2.76	3.1	2.53	3.4						3	5.86	8.7										8	4	11	90.91
2	FZ 14321	DHMECN 14180	Centrolene buckleyi	3.01	2.76	3.19	2.53	3.43						3	6.03	9.04										9	4	13	76.92
2	FZ 14321	DHMECN 14180	Centrolene buckleyi	3.01	2.84	3.19	2.56	3.41						3	6.03	9.04										11	3	13	76.92
2	FZ 14321	DHMECN 14180	Centrolene buckleyi	3.01	2.84	3.19	2.55	3.41						3	6.03	9.04										10	2	12	83.33
2	FZ 14321	DHMECN 14180	Centrolene buckleyi	3.01	2.84	3.19	2.56	3.44						3	6.03	8.7										9	3	12	83.33
2	FZ 14321	DHMECN 14180	Centrolene buckleyi	3.01	2.84	3.19	2.63	3.5						3	6.03	9.04										10	2	12	83.33
2	FZ 14321	DHMECN 14180	Centrolene buckleyi	3.1	2.93	3.19	2.64	3.48						3	6.12	9.3										15	3	17	58.82
2	FZ 14321	DHMECN 14180	Centrolene buckleyi	3.1	2.93	3.27	2.71	3.5						2	6.2	8.87										8	5	13	76.92
2	FZ 14321	DHMECN 14180	Centrolene buckleyi	2.93	2.76	3.1	2.46	3.36						2	5.86	8.87										9	4	13	76.92
2	FZ 14321	DHMECN 14180	Centrolene buckleyi	2.93	2.76	3.1	2.42	3.43						3	5.86	9.04										9	4	14	71.43
2	FZ 14321	DHMECN 14180	Centrolene buckleyi	2.93	2.76	3.1	2.51	3.39						3	5.86	8.87										10	3	12	83.33
2	FZ 14321	DHMECN 14180	Centrolene buckleyi	3.01	2.76	3.19	2.52	3.47						3	6.03	9.22										9	3	12	83.33
2	FZ 14321	DHMECN 14180	Centrolene buckleyi	3.01	2.84	3.19	2.57	3.43						3	6.03	9.3										9	3	12	83.33
2	FZ 14321	DHMECN 14180	Centrolene buckleyi	3.01	2.84	3.19	2.57	3.45						2	6.03	8.79										9	3	12	83.33
2	FZ 14321	DHMECN 14180	Centrolene buckleyi	3.01	2.84	3.19	2.6	3.46						2	6.03	9.04										9	4	13	76.92
2	FZ 14321	DHMECN 14180	Centrolene buckleyi	3.01	2.84	3.19	2.59	3.44						2	6.03	8.96										9	4	14	71.43
2	FZ 14321	DHMECN 14180	Centrolene buckleyi	3.1	2.93	3.27	2.64	3.5						3	6.2	9.04										10	2	14	71.43
2	FZ 14321	DHMECN 14180	Centrolene buckleyi	3.1	2.93	3.27	2.63	3.47						3	6.2	9.04										12	7	12	83.33
2	FZ 14321	DHMECN 14180	Centrolene buckleyi	3.19	2.93	3.27	2.78	3.46						2	6.37	9.04										10	7	14	71.43
2	FZ 14321	DHMECN 14180	Centrolene buckleyi	2.93	2.67	3.1	2.41	3.3						2	5.86	9.22										5	6	14	71.43
2	FZ 14321	DHMECN 14180	Centrolene buckleyi	2.93	2.76	3.1	2.49	3.36						2	5.86	9.22										7	4	11	90.91
2	FZ 14321	DHMECN 14180	Centrolene buckleyi	2.93	2.76	3.1	2.54	3.39						2	5.86											7	4	12	83.33
2	FZ 14321	DHMECN 14180	Centrolene buckleyi	2.93	2.76	3.1	2.5	3.38						3	5.94											7	3	13	76.92
2	FZ 14321	DHMECN 14180	Centrolene buckleyi	3.01	2.76	3.19	2.56	3.44						3	5.86											8	5	13	76.92
2	FZ 14321	DHMECN 14180	Centrolene buckleyi	3.01	2.84	3.19	2.52	3.44						3	6.03											10	4	12	83.33
2	FZ 14321	DHMECN 14180	Centrolene buckleyi	3.01	2.84	3.19	2.61	3.43						3	6.03											8	4	14	71.43
2	FZ 14321	DHMECN 14180	Centrolene buckleyi	3.01	2.84	3.19	2.64	3.47						3	6.03											8	3	18	55.56
2	FZ 14321	DHMECN 14180	Centrolene buckleyi	3.01	2.93	3.27	2.61	3.52						3	6.03											10
2	FZ 14321	DHMECN 14180	Centrolene buckleyi	3.1	2.93	3.27	2.74	3.5						3	6.2											14
2	FZ 14321	DHMECN 14180	Centrolene buckleyi	3.1											5.86											6
3	FZ 14325	ZSFQ 4421	Centrolene buckleyi	2.93	2.76	3.19	2.52	3.48	3015	3273	258	161	1.6	3	5.86	8.61	12.06	15.42	19.12	161	19.84	20	3	1	15	5	5	10	100
3	FZ 14325	ZSFQ 4421	Centrolene buckleyi	3.01	2.76	3.19	2.58	3.55	3015	3187	172	150	1.15	4	6.03	9.04	12.4	15.5	19.29	150	21.23	21.38	2.81	1	14	7	4	11	90.91
3	FZ 14325	ZSFQ 4421	Centrolene buckleyi	3.1	2.84	3.27	2.6	3.59	2929	3187	258	150	1.72	3	6.46	9.56	12.49	15.93	19.47	150	17.22	17.37	3.45	1	13	7	5	12	83.33
3	FZ 14325	ZSFQ 4421	Centrolene buckleyi	3.1	2.93	3.27	2.66	3.59	3015	3273	258	141	1.83	5	6.2	9.3	12.75	16.11	19.47	141	14.85	14.99	4	1	13	7	4	11	90.91
3	FZ 14325	ZSFQ 4421	Centrolene buckleyi	3.1	2.93	3.36	2.65	3.62	3015	3187	172	134	1.28	5	6.29	9.3	12.75	16.28	19.55	134	23.32	23.45	2.56	1	12	9	3	11	90.91
3	FZ 14325	ZSFQ 4421	Centrolene buckleyi	3.19	3.01	3.36	2.63	3.63	3015	3273	258	157	1.64	4	6.37	9.47	12.75	16.37	19.55	157	29.55	29.71	2.02	1	15	9	2	11	90.91
3	FZ 14325	ZSFQ 4421	Centrolene buckleyi	3.19	3.01	3.36	2.68	3.66	2842	3015	173	137	1.26	4	6.37	9.47	13.01	16.37	15.68	137	19.97	20.11	2.98	1	12	9	3	12	83.33
3	FZ 14325	ZSFQ 4421	Centrolene buckleyi	3.19	3.01	3.36	2.75	3.68	2756	3273	517	140	3.69	6	6.37	9.56	13.01	16.37		140				1	12	8	3	11	90.91
3	FZ 14325	ZSFQ 4421	Centrolene buckleyi	3.27	3.01	3.45	2.77	3.7						6	6.55	9.82	13.09	15.93								9	4	12	83.33
3	FZ 14325	ZSFQ 4421	Centrolene buckleyi	3.27	3.01	3.45	2.74	3.72						6	6.55	9.82	13.09	15.42								8	3	11	90.91
3	FZ 14325	ZSFQ 4421	Centrolene buckleyi	3.27	3.01	3.45	2.77	3.66						6	6.55	9.82	13.01	15.5								9	4	12	83.33
3	FZ 14325	ZSFQ 4421	Centrolene buckleyi	3.27	3.01	3.45	2.74	3.62						6	6.55	9.82	12.66	15.5								8	3	11	90.91
3	FZ 14325	ZSFQ 4421	Centrolene buckleyi	3.27	2.93	3.36	2.73	3.66						6	6.55	9.82	12.4	15.85								8	4	12	83.33
3	FZ 14325	ZSFQ 4421	Centrolene buckleyi	3.19	3.01	3.36	2.84	3.59						5	6.2	9.56	12.49	15.68								5	3	8	125
3	FZ 14325	ZSFQ 4421	Centrolene buckleyi	3.19	2.76	3.1	2.51	3.36						3	6.37	9.56	12.75	16.28								6	4	9	111.11
3	FZ 14325	ZSFQ 4421	Centrolene buckleyi	2.93	2.76	3.19	2.56	3.54						3	5.86	8.96	12.75	15.33								5	4	12	83.33
3	FZ 14325	ZSFQ 4421	Centrolene buckleyi	3.01	2.84	3.27	2.62	3.58						3	6.12	9.04	12.75	15.5								7	4	11	90.91
3	FZ 14325	ZSFQ 4421	Centrolene buckleyi	3.1	2.93	3.27	2.61	3.62						3	6.2	9.3	12.75	15.5								7	3	11	90.91
3	FZ 14325	ZSFQ 4421	Centrolene buckleyi	3.1	2.93	3.36	2.64	3.66						5	6.2	9.3	12.75	15.93								8	3	11	90.91
3	FZ 14325	ZSFQ 4421	Centrolene buckleyi	3.1	3.01	3.36	2.69	3.66						5	6.2	9.3	13.09	15.42								8	3	11	90.91
3	FZ 14325	ZSFQ 4421	Centrolene buckleyi	3.19	3.01	3.36	2.69	3.71						4	6.37	9.47	13.01	15.5								8	3	11	90.91
3	FZ 14325	ZSFQ 4421	Centrolene buckleyi	3.19	3.01	3.36	2.69	3.71						4	6.37	9.47	12.75	15.93								8	3	12	83.33
3	FZ 14325	ZSFQ 4421	Centrolene buckleyi	3.19	3.01	3.45	2.77	3.7						4	6.37	9.56	13.09	15.42								9	3	12	83.33
3	FZ 14325	ZSFQ 4421	Centrolene buckleyi	3.19	3.01	3.45	2.79	3.74						4	6.37	9.56	12.06	15.5								9	3	12	83.33
3	FZ 14325	ZSFQ 4421	Centrolene buckleyi	3.19	3.01	3.45	2.82	3.74						4	6.37	9.65	12.4	15.93								9	2	11	90.91
3	FZ 14325	ZSFQ 4421	Centrolene buckleyi	3.27	3.1	3.45	2.81	3.66						4	6.55	9.82	12.4	15.93								9	3	12	83.33
3	FZ 14325	ZSFQ 4421	Centrolene buckleyi	3.27	3.01	3.36	2.8	3.62						4	6.55	9.82	12.49	15.42								9	2	9	111.11
3	FZ 14325	ZSFQ 4421	Centrolene buckleyi	3.19	3.01	3.45	2.81	3.63						4	6.37	9.56	12.58									7	4	8	125
3	FZ 14325	ZSFQ 4421	Centrolene buckleyi	3.27	2.76	3.1	2.49	3.34						4	6.55	9.82	12.75									6	6	12	83.33
3	FZ 14325	ZSFQ 4421	Centrolene buckleyi	2.93	2.84	3.19	2.56	3.5						3	5.86	8.96	13.09									5	5	11	90.91
3	FZ 14325	ZSFQ 4421	Centrolene buckleyi	3.01	2.84	3.27	2.65	3.55						4	6.03	9.04	12.75									6	4	11	90.91
3	FZ 14325	ZSFQ 4421	Centrolene buckleyi	3.1	2.93	3.27	2.64	3.62						4	6.2	9.3	12.75									7	3	11	90.91
3	FZ 14325	ZSFQ 4421	Centrolene buckleyi	3.1	2.93	3.27	2.69	3.65						4	6.2	9.3	12.75									8	4	12	83.33
3	FZ 14325	ZSFQ 4421	Centrolene buckleyi	3.1	3.01	3.36	2.7	3.7						5	6.29	9.3	13.01									8	3	11	90.91
3	FZ 14325	ZSFQ 4421	Centrolene buckleyi	3.19	3.01	3.36	2.68	3.66						5	6.46	9.47	12.83									8	3	11	90.91
3	FZ 14325	ZSFQ 4421	Centrolene buckleyi	3.19	3.01	3.36	2.72	3.7						4	6.37	9.56	12.4									9	3	12	83.33
3	FZ 14325	ZSFQ 4421	Centrolene buckleyi	3.19	3.01	3.36	2.73	3.69						4	6.37	9.56	12.4									9	4	12	83.33
3	FZ 14325	ZSFQ 4421	Centrolene buckleyi	3.19	3.01	3.45	2.77	3.7						5	6.37	9.56	12.49									9	2	10	100
3	FZ 14325	ZSFQ 4421	Centrolene buckleyi	3.19	3.01	3.45	2.79	3.7						4	6.37	9.56	12.4									8	3	12	83.33
3	FZ 14325	ZSFQ 4421	Centrolene buckleyi	3.19	3.01	3.45	2.8	3.78						4	6.37	9.65	12.75									8	5	10	100
3	FZ 14325	ZSFQ 4421	Centrolene buckleyi	3.27	3.01	3.36	2.81	3.62						5	6.55	9.73	12.75									9	5	11	90.91
3	FZ 14325	ZSFQ 4421	Centrolene buckleyi	3.19	2.76	3.19	2.59	3.5						4	6.55	9.82	12.75									16	5	11	90.91
3	FZ 14325	ZSFQ 4421	Centrolene buckleyi	3.01	2.84	3.27	2.63	3.58						3	6.03	9.04	13.09									5	5	12	83.33
3	FZ 14325	ZSFQ 4421	Centrolene buckleyi	3.01	2.93	3.27	2.65	3.61						2	6.03	9.13	13.09									6	4	11	90.91
3	FZ 14325	ZSFQ 4421	Centrolene buckleyi	3.1	2.93	3.36	2.68	3.62						5	6.2	9.3	13.09									7	2	12	83.33
3	FZ 14325	ZSFQ 4421	Centrolene buckleyi	3.1	2.93	3.36	2.67	3.62						5	6.2	9.3	12.75									7	1	11	90.91
3	FZ 14325	ZSFQ 4421	Centrolene buckleyi	3.1	3.01	3.36	2.71	3.7						5	6.29	9.3	12.06									7	3	11	90.91
3	FZ 14325	ZSFQ 4421	Centrolene buckleyi	3.1	3.01	3.36	2.75	3.7						4	6.2	9.56	12.4									10	2	12	83.33
3	FZ 14325	ZSFQ 4421	Centrolene buckleyi	3.19	3.01	3.36	2.77	3.71						4	6.37	9.56	12.4									10	2	11	90.91
3	FZ 14325	ZSFQ 4421	Centrolene buckleyi	3.19	3.01	3.36	2.77	3.72						5	6.37	9.56	12.23									9	2	12	83.33
3	FZ 14325	ZSFQ 4421	Centrolene buckleyi	3.19	3.1	3.45	2.79	3.76						4	6.37	9.65	12.58									10	1	10	100
3	FZ 14325	ZSFQ 4421	Centrolene buckleyi	3.27	3.1	3.45	2.79	3.73						4	6.55	9.82	12.75									9	5	11	90.91
3	FZ 14325	ZSFQ 4421	Centrolene buckleyi	3.27	3.01	3.36	2.75	3.64						4	6.55	9.82	12.75									10	5	11	90.91
3	FZ 14325	ZSFQ 4421	Centrolene buckleyi	3.27	3.01	3.36	2.82	3.65						4	6.55	9.73	12.75									9	4	11	90.91
3	FZ 14325	ZSFQ 4421	Centrolene buckleyi	3.27	2.76	3.19	2.53	3.54						4	6.55	9.04	13.09									7	5	12	83.33
3	FZ 14325	ZSFQ 4421	Centrolene buckleyi	3.01	2.84	3.27	2.59	3.51						3	6.03	9.04	12.75									6	3	11	90.91
3	FZ 14325	ZSFQ 4421	Centrolene buckleyi	3.01	2.84	3.27	2.63	3.62						4	6.03	9.22	12.75									6	2	12	83.33
3	FZ 14325	ZSFQ 4421	Centrolene buckleyi	3.1	2.93	3.27	2.66	3.63						5	6.2	9.22	11.97									6	1	11	90.91
3	FZ 14325	ZSFQ 4421	Centrolene buckleyi	3.1	3.01	3.36	2.73	3.67						5	6.2	9.3	12.06									7	2	12	83.33
3	FZ 14325	ZSFQ 4421	Centrolene buckleyi	3.1	3.01	3.36	2.8	3.7						4	6.29	9.56	12.4									8	2	11	90.91
3	FZ 14325	ZSFQ 4421	Centrolene buckleyi	3.19	3.01	3.45	2.78	3.69						4	6.37	9.56	12.4									10	3	12	83.33
3	FZ 14325	ZSFQ 4421	Centrolene buckleyi	3.19	3.01	3.36	2.77	3.71						4	6.37	9.56	12.58									11	1	13	76.92
3	FZ 14325	ZSFQ 4421	Centrolene buckleyi	3.19	3.1	3.45	2.77	3.7						5	6.37	9.47	12.66									10	4	9	111.11
3	FZ 14325	ZSFQ 4421	Centrolene buckleyi	3.19	3.01	3.36	2.81	3.7						4	6.37	9.82	12.66									9	5	11	90.91
3	FZ 14325	ZSFQ 4421	Centrolene buckleyi	3.27	3.01	3.36	2.81	3.65						4	6.55	9.65	12.75									9	4	12	83.33
3	FZ 14325	ZSFQ 4421	Centrolene buckleyi	3.19	2.76	3.19	2.59	3.41						4	6.37	9.65	12.75									11	4	11	90.91
3	FZ 14325	ZSFQ 4421	Centrolene buckleyi	3.19	2.84	3.27	2.57	3.51						4	6.37	8.79	13.01									9	2	10	100
3	FZ 14325	ZSFQ 4421	Centrolene buckleyi	2.93	2.84	3.27	2.62	3.62						4	6.03	9.04	13.09									6	4	12	83.33
3	FZ 14325	ZSFQ 4421	Centrolene buckleyi	3.01	2.93	3.36	2.69	3.66						4	6.03	9.3	13.09									7	3	11	90.91
3	FZ 14325	ZSFQ 4421	Centrolene buckleyi	3.1	2.93	3.36	2.69	3.64						5	6.2	9.3	13.01									7	3	11	90.91
3	FZ 14325	ZSFQ 4421	Centrolene buckleyi	3.1	3.01	3.36	2.72	3.64						5	6.2	9.39	12.06									8	4	12	83.33
3	FZ 14325	ZSFQ 4421	Centrolene buckleyi	3.19	3.01	3.36	2.72	3.68						6	6.37	9.56	12.06									8	3	12	83.33
3	FZ 14325	ZSFQ 4421	Centrolene buckleyi	3.19	3.01	3.45	2.72	3.7						5	6.37	9.56	12.58									8	3	11	90.91
3	FZ 14325	ZSFQ 4421	Centrolene buckleyi	3.19	3.1	3.45	2.79	3.74						4	6.37	9.56	11.97									8	2	11	90.91
3	FZ 14325	ZSFQ 4421	Centrolene buckleyi	3.19	3.1	3.45	2.76	3.76						5	6.37	9.56	12.06									8	3	12	83.33
3	FZ 14325	ZSFQ 4421	Centrolene buckleyi	3.27	3.1	3.45	2.77	3.74						4	6.46	9.73	12.06									9	2	6	166.67
3	FZ 14325	ZSFQ 4421	Centrolene buckleyi	3.27	3.1	3.45	2.83	3.71						4	6.55	9.82	12.06									9	7	12	83.33
3	FZ 14325	ZSFQ 4421	Centrolene buckleyi	3.27	3.01	3.36	2.81	3.67						4	6.55	9.82	12.58									9	7	12	83.33
3	FZ 14325	ZSFQ 4421	Centrolene buckleyi	3.27	3.01	3.45	2.87	3.62						4	6.55	9.56	12.49									9	5	11	90.91
3	FZ 14325	ZSFQ 4421	Centrolene buckleyi	3.19	3.1	3.45	2.9	3.59						4	6.37	9.56	12.58									9	4	12	83.33
3	FZ 14325	ZSFQ 4421	Centrolene buckleyi	3.27	2.67	3.1	2.5	3.26						3	6.55	9.65	12.4									4	4	12	83.33
3	FZ 14325	ZSFQ 4421	Centrolene buckleyi	3.27	2.67	3.1	2.44	3.41						3	6.55	8.96	12.49									5	3	12	83.33
3	FZ 14325	ZSFQ 4421	Centrolene buckleyi	2.84	2.76	3.19	2.44	3.41						2	5.68	8.87										5	3	12	83.33
3	FZ 14325	ZSFQ 4421	Centrolene buckleyi	2.93	2.76	3.19	2.53	3.45						3	5.86	9.04										5	3	11	90.91
3	FZ 14325	ZSFQ 4421	Centrolene buckleyi	2.93	2.84	3.19	2.54	3.5						3	5.94	9.04										6	2	13	76.92
3	FZ 14325	ZSFQ 4421	Centrolene buckleyi	3.01	2.84	3.19	2.57	3.52						3	6.03	9.04										8	2	11	90.91
3	FZ 14325	ZSFQ 4421	Centrolene buckleyi	3.01	2.84	3.19	2.6	3.51						3	6.2	9.04										8	4	13	76.92
3	FZ 14325	ZSFQ 4421	Centrolene buckleyi	3.01	2.93	3.27	2.64	3.57						3	6.03	9.3										8	8	13	76.92
3	FZ 14325	ZSFQ 4421	Centrolene buckleyi	3.01	2.93	3.27	2.65	3.54						4	6.03	9.3										9	7	12	83.33
3	FZ 14325	ZSFQ 4421	Centrolene buckleyi	3.1	2.93	3.27	2.67	3.54						3	6.2	9.3										9	6	11	90.91
3	FZ 14325	ZSFQ 4421	Centrolene buckleyi	3.1	2.93	3.27	2.71	3.53						5	6.2	9.3										11	5	11	90.91
3	FZ 14325	ZSFQ 4421	Centrolene buckleyi	3.1	2.93	3.27	2.63	3.54						3	6.2	9.3										8	4	11	90.91
3	FZ 14325	ZSFQ 4421	Centrolene buckleyi	3.1	2.58	3.01	2.42	3.21						4	6.2	8.53										9	3	11	90.91
3	FZ 14325	ZSFQ 4421	Centrolene buckleyi	3.1	2.67	3.19	2.36	3.43						3	6.2	8.96										7	3	12	83.33
3	FZ 14325	ZSFQ 4421	Centrolene buckleyi	2.84	2.67	3.19	2.36	3.47						3	5.68	8.96										5	2	12	83.33
3	FZ 14325	ZSFQ 4421	Centrolene buckleyi	2.93	2.76	3.19	2.49	3.51						3	5.86	8.96										5	3	12	83.33
3	FZ 14325	ZSFQ 4421	Centrolene buckleyi	2.93	2.84	3.19	2.52	3.53						4	5.86	9.04										5	2	12	83.33
3	FZ 14325	ZSFQ 4421	Centrolene buckleyi	2.93	2.84	3.19	2.56	3.52						3	6.03	9.04										6	3	11	90.91
3	FZ 14325	ZSFQ 4421	Centrolene buckleyi	3.01	2.84	3.27	2.61	3.56						4	6.03	9.3										7
3	FZ 14325	ZSFQ 4421	Centrolene buckleyi	3.01	2.93	3.27	2.63	3.56						4	6.12	9.3										8
3	FZ 14325	ZSFQ 4421	Centrolene buckleyi	3.1	2.93	3.27	2.65	3.6						4	6.2	9.3										9
3	FZ 14325	ZSFQ 4421	Centrolene buckleyi	3.1	2.93	3.27	2.69	3.6						4	6.2	9.3										9
3	FZ 14325	ZSFQ 4421	Centrolene buckleyi	3.1	2.93	3.27	2.64	3.6						4	6.2	9.3										10
3	FZ 14325	ZSFQ 4421	Centrolene buckleyi	3.1	2.93	3.27	2.69	3.56						4	6.2	9.3										10
3	FZ 14325	ZSFQ 4421	Centrolene buckleyi	3.1										4	6.2											9
3	FZ 14325	ZSFQ 4421	Centrolene buckleyi	3.1										4	6.2											12
4	FZ 14329	ZSFQ 4420	Centrolene buckleyi	2.58	2.41	2.84	2.19	3.17	2670	3101	431	173	2.49	3	5.17	7.75	11.97	14.21		173	29.86	30.03	2	1	11	8	7	14	71.43
4	FZ 14329	ZSFQ 4420	Centrolene buckleyi	2.76	2.5	2.93	2.3	3.21	2670	3187	517	183	2.83	2	5.51	8.27	11.97			183				1	12	8	9	17	58.82
4	FZ 14329	ZSFQ 4420	Centrolene buckleyi	2.76	2.58	3.01	2.31	3.31						3	5.68	8.53	12.06									8	7	15	66.67
4	FZ 14329	ZSFQ 4420	Centrolene buckleyi	2.84	2.67	3.1	2.42	3.37						3	5.68	8.87	12.06									6	10	16	62.5
4	FZ 14329	ZSFQ 4420	Centrolene buckleyi	2.93	2.76	3.1	2.44	3.4						3	5.86	8.96	12.06									7	9	16	62.5
4	FZ 14329	ZSFQ 4420	Centrolene buckleyi	2.93	2.76	3.1	2.4	3.41						4	5.86	8.96	12.06									9	7	16	62.5
4	FZ 14329	ZSFQ 4420	Centrolene buckleyi	2.93	2.76	3.19	2.48	3.41						4	5.86	9.04	11.37									12	3	16	62.5
4	FZ 14329	ZSFQ 4420	Centrolene buckleyi	3.01	2.84	3.19	2.53	3.39						4	5.94	9.04	11.37									12	4	16	62.5
4	FZ 14329	ZSFQ 4420	Centrolene buckleyi	3.01	2.84	3.19	2.56	3.39						4	5.94	9.04	11.97									13	3	15	66.67
4	FZ 14329	ZSFQ 4420	Centrolene buckleyi	3.01	2.84	3.19	2.54	3.41						4	6.03	9.04	11.97									13	3	15	66.67
4	FZ 14329	ZSFQ 4420	Centrolene buckleyi	3.01	2.84	3.19	2.6	3.5						4	6.03	8.27	12.06									17	6	13	76.92
4	FZ 14329	ZSFQ 4420	Centrolene buckleyi	2.67	2.5	2.84	2.22	3.15						3	5.34	8.53	12.06									7	6	17	58.82
4	FZ 14329	ZSFQ 4420	Centrolene buckleyi	2.84	2.58	3.01	2.3	3.34						4	5.68	8.53	12.06									10	9	15	66.67
4	FZ 14329	ZSFQ 4420	Centrolene buckleyi	2.84	2.58	3.1	2.41	3.34						5	5.77	8.79	12.06									6	9	16	62.5
4	FZ 14329	ZSFQ 4420	Centrolene buckleyi	2.93	2.76	3.1	2.4	3.39						4	5.86	8.96	12.06									7	5	16	62.5
4	FZ 14329	ZSFQ 4420	Centrolene buckleyi	2.93	2.76	3.1	2.41	3.36						4	5.86	9.04	11.97									11	5	16	62.5
4	FZ 14329	ZSFQ 4420	Centrolene buckleyi	3.01	2.76	3.19	2.51	3.42						4	6.03	9.04	12.06									11	5	16	62.5
4	FZ 14329	ZSFQ 4420	Centrolene buckleyi	3.01	2.84	3.19	2.62	3.41						4	6.03	9.22										10	7	16	62.5
4	FZ 14329	ZSFQ 4420	Centrolene buckleyi	3.01	2.84	3.19	2.57	3.42						4	6.03	9.04										10	7	16	62.5
4	FZ 14329	ZSFQ 4420	Centrolene buckleyi	3.01	2.84	3.19	2.61	3.4						4	6.03	9.04										9	6	15	66.67
4	FZ 14329	ZSFQ 4420	Centrolene buckleyi	3.01	2.84	3.19	2.61	3.42						4	6.03	9.04										9	5	15	66.67
4	FZ 14329	ZSFQ 4420	Centrolene buckleyi	3.01	2.84	3.19	2.63	3.48						4	6.03	9.13										10
4	FZ 14329	ZSFQ 4420	Centrolene buckleyi	3.01	2.93	3.19	2.65	3.49						4	6.03											13
	Males= 4		Min	2.58	2.41	2.84	2.19	3.15	2670	3015	172	119	1.15	2	5.17	7.75	11.37	14.21	15.68	119	11.96	12.1	1.83	1	11	4	1	6	55.56
	Calls= 22		Max	3.27	3.1	3.53	2.9	3.95	3101	3359	517	183	3.69	6	6.55	9.82	13.09	16.37	19.55	183	32.7	32.83	4.96	1	15	18	11	18	166.67
	Pulses= 270		mean	3.12	2.92	3.31	2.61	3.62	2928.73	3210.45	281.73	140.18	2	3.87	6.24	9.37	12.63	15.62	18.88	140.18	20.88	21.02	3.1	1	12.32	7.76	4.13	11.61	87.94
			Sd	0.13	0.13	0.14	0.13	0.16	124.88	84.69	103.66	16.35	0.65	0.75	0.26	0.37	0.4	0.49	1.42	16.35	6.19	6.19	0.92	0	1.13	2.09	1.58	1.74	12.54
			Summary	2.58‒3.27 (3.12 ± 0.13)	2.41‒3.1 (2.92 ± 0.13)	2.84‒3.53 (3.31 ± 0.14)	2.19‒2.9 (2.61 ± 0.13)	3.15‒3.95 (3.62 ± 0.16)	2670‒3101 (2928.73 ± 124.88)	3015‒3359 (3210.45 ± 84.69)	172‒517 (281.73 ± 103.66)	119‒183 (140.18 ± 16.35)	1.15‒3.69 (2 ± 0.65)	2‒6 (3.87 ± 0.75)	5.17‒6.55 (6.24 ± 0.26)	7.75‒9.82 (9.37 ± 0.37)	11.37‒13.09 (12.63 ± 0.4)	14.21‒16.37 (15.62 ± 0.49)	15.68‒19.55 (18.88 ± 1.42)	119‒183 (140.18 ± 16.35)	11.96‒32.7 (20.88 ± 6.19)	12.1‒32.83 (21.02 ± 6.19)	1.83‒4.96 (3.1 ± 0.92)	1	11‒15 (12.32 ± 1.13)	4‒18 (7.76 ± 2.09)	1‒11 (4.13 ± 1.58)	6‒18 (11.61 ± 1.74)	55.56‒166.67 (87.94 ± 12.54)

## Sheet: 2_Nymphargus sp.
Individual	#Fonozoo	# Museo	Especie	FD (kHz)	F-5% (kHz)	F-95% (kHz)	MinF (kHz)	MaxF (kHz)	EstF (Hz)	EndF (Hz)	dfrq	CD-M (ms)	FM (kHz)	NH	CD (ms)	IC (s)	ICT (s)	CR (/min)	NC
1	FZ 14332	ZSFQ 6778	Nymphargus sp.	3.36	3.19	3.53	2.86	3.82	3101	3445	344	32	10.75	–	32	9.59	9.62	6.24	1
1	FZ 14332	ZSFQ 6778	Nymphargus sp.	3.36	3.19	3.53	2.97	3.88	3359	3531	172	32	5.38	–	32	12.24	12.27	4.89	1
1	FZ 14332	ZSFQ 6778	Nymphargus sp.	3.36	3.27	3.62	2.96	3.84	3187	3445	258	41	6.29	–	41	9.85	9.89	6.07	1
1	FZ 14332	ZSFQ 6778	Nymphargus sp.	3.45	3.27	3.62	2.94	3.85	3359	3531	172	20	8.6	–	20	6.83	6.85	8.76	1
1	FZ 14332	ZSFQ 6778	Nymphargus sp.	3.45	3.27	3.62	2.93	3.86	3445	3531	86	24	3.58	–	34	7.48	7.51	7.99	1
1	FZ 14332	ZSFQ 6778	Nymphargus sp.	3.45	3.27	3.62	2.89	3.86	3359	3531	172	17	10.12	–	24	8.41	8.43	7.12	1
1	FZ 14332	ZSFQ 6778	Nymphargus sp.	3.45	3.27	3.62	2.89	3.85	3273	3531	258	18	14.33	–	17	7.43	7.45	8.05	1
1	FZ 14332	ZSFQ 6778	Nymphargus sp.	3.45	3.27	3.62	2.9	3.85	3359	3445	86	19	4.53	–	18	8.78	8.8	6.82	1
1	FZ 14332	ZSFQ 6778	Nymphargus sp.	3.45	3.27	3.53	2.9	3.82	3359	3445	86	24	3.58	–	19	2	2.02	29.7	1
1	FZ 14332	ZSFQ 6778	Nymphargus sp.	3.45	3.27	3.62	2.9	3.87	3359	3445	86	15	5.73	–	24	9.47	9.49	6.32	1
1	FZ 14332	ZSFQ 6778	Nymphargus sp.	3.45	3.27	3.62	3.02	3.85	3273	3445	172	18	9.56	–	15	2.51	2.53	23.72	1
1	FZ 14332	ZSFQ 6778	Nymphargus sp.	3.45	3.27	3.62	2.95	3.95	3445	3445	0	19	0	–	18	10.7	10.71	5.6	1
1	FZ 14332	ZSFQ 6778	Nymphargus sp.	3.36	3.27	3.62	2.94	3.86	3359	3359	0	20	0	–	19	2.92	2.94	20.41	1
1	FZ 14332	ZSFQ 6778	Nymphargus sp.	3.36	3.19	3.62	2.95	3.88	3187	3445	258	20	12.9	–	20	6.89	6.91	8.68	1
1	FZ 14332	ZSFQ 6778	Nymphargus sp.	3.36	3.19	3.53	2.93	3.78	3359	3359	0	24	0	–	20	13.95	13.97	4.29
1	FZ 14332	ZSFQ 6778	Nymphargus sp.	3.36											24
	Males= 1		Min	3.36	3.19	3.53	2.86	3.78	3101	3359	0	15	0	–	15	2	2.02	4.29	1
	Calls= 15		Max	3.45	3.27	3.62	3.02	3.95	3445	3531	344	41	14.33	–	41	13.95	13.97	29.7	1
			mean	3.41	3.25	3.6	2.93	3.85	3318.87	3462.2	143.33	22.87	6.36	–	23.56	7.94	7.96	10.31	1
			Sd	0.05	0.04	0.04	0.04	0.04	96.79	58.15	106.16	7.06	4.6	–	7.37	3.43	3.43	7.72	0
			Summary	3.36‒3.45 (3.41 ± 0.05)	3.19‒3.27 (3.27 ± 0.04)	3.53‒3.62 (3.6 ± 0.04)	2.86‒3.02 (2.93 ± 0.04)	2.78‒3.95 (3.85 ± 0.04)	3101‒3445 (3318.87 ± 96.79)	3359‒3531 (3462.2 ± 58.15)	0‒344 (143.33 ± 106.16)	15‒41 (22.87 ± 7.06)	0‒14.33 (6.36 ± 4.6)	–	15‒41 (23.56 ± 7.37)	2‒13.95 (7.94 ± 3.43)	2.02‒13.97 (7.96 ± 3.43)	4.29‒29.7 (10.31 ± 7.72)	1

## Sheet: 3_Hyloxalus delatorreae
										Note					Call						Inharmonic												harmonic
Individual	#Fonozoo	# Museo	Especie	FF (kHz)	FD-2f0 (kHz)	F-5% (kHz)	F-95% (kHz)	MinF (kHz)	MaxF (kHz)	EstF (Hz)	EndF (Hz)	dfrq	CD-M (ms)	FM (kHz)	EstF (Hz)	EndF (Hz)	dfrq	CD-M (ms)	FM (kHz)	NH	/f0-1 (kHz)	/f0-2 (kHz)	/2f0-1 (kHz)	/2f0-2 (kHz)	/3f0-1 (kHz)	/3f0-2 (kHz)	/4f0-1 (kHz)	/4f0-2 (kHz)	/5f0-1 (kHz)	/6f0-2 (kHz)	/7f0-1 (kHz)	/7f0-2 (kHz)	3f0 (kHz)	4f0 (kHz)	5f0 (kHz)	6f0 (kHz)	7f0 (kHz)	8f0 (kHz)	CD (s)	IC (s)	ICT (s)	CR (/min)	NC	ND (ms)	IN (ms)	INT (ms)	NR (/s)	PN	PD (ms)
1	FZ 14333	Not Collected	Hyloxalus delatorreae	1.64	3.19	2.67	3.45	2.42	3.62	3101	4393	1292	67	19.28	3101	4479	1378	965	1.43	6	3.19	3.88	4.39	5.17	6.37	6.98	8.1	8.79	10.16	12.06	14.04	14.73	5	6.55	8.35	9.82	11.89	13.35	0.96	4.08	5.05	11.88	3	67	366	433	2.31	9	4
1	FZ 14333	Not Collected	Hyloxalus delatorreae	1.64	3.36	3.19	3.79	2.99	4.02	3704	4651	947	71	13.34	4134	4479	345	2315	0.15	8	3.19	3.96	4.57	6.12	6.29	6.89							5.08	6.72	8.35	10.08	11.37	13.09	2.31	3.97	6.28	9.55	6	71	391	462	2.16	8	5
1	FZ 14333	Not Collected	Hyloxalus delatorreae	1.64	3.27	3.1	3.53	2.91	3.62	3790	4479	689	70	9.84	4307	4565	258	2244	0.11	10	3.27	3.36	5.25	5									5	6.55	8.18	9.82	13.26	15.16	2.24	3.09	5.33	11.26	6	70	351	419	2.39	10	4
1	FZ 14333	Not Collected	Hyloxalus delatorreae	1.89	3.79	3.62	4.05	3.4	4.12	4134	4565	431	68	6.34	4307	4565	258	2239	0.12	8	2.67		4.31	5.17									5.68	7.58	9.47	11.37	13.7	15.5	2.24	3.47	3.54	16.95	6	68	405	472	2.12	6	5
1	FZ 14333	Not Collected	Hyloxalus delatorreae	1.89	3.79	3.62	4.31	3.42	4.37	4134	4393	259	68	3.81	4307	4479	172	2776	0.06	8			4.48										5.77	7.67	9.56	11.54	13.78	15.76	2.78	3.32	5.56	10.79	7	67	373	445	2.25	6	5
1	FZ 14333	Not Collected	Hyloxalus delatorreae	1.98	3.96	3.7	4.13	3.45	4.21	4221	4393	172	72	2.39	4221	4479	258	2661	0.1	8													5.94	7.84	9.91	11.89	15.68	15.68	2.66	3.79	6.56	9.15	7	68	403	475	2.11	7	4
1	FZ 14333	Not Collected	Hyloxalus delatorreae	2.24	4.48	3.62	4.22	3.48	4.26	4307	4565	258	72	3.58	4307	4307	0	2604	0	7													6.72	8.96	11.2	13.44	13.87	16.62	2.6	3.88	6.54	9.17	7	72	336	406	2.46	6	3
1	FZ 14333	Not Collected	Hyloxalus delatorreae	1.98	3.96	3.53	4.22	3.34	4.25	4307	4479	172	73	2.36	4221	4393	172	2261	0.08	8													5.94	7.92	9.91	11.89	12.66	16.62	2.26	2.99	5.6	10.71	6	72	347	416	2.4	7	3
1	FZ 14333	Not Collected	Hyloxalus delatorreae	2.33	4.65	3.62	4.05	3.54	4.19	4307	4393	86	70	1.23	4307	4651	344	2639	0.13	5													6.98	9.3	11.63	10.85	13.87	16.62	2.64	3.65	5.91	10.15	7	73	379	451	2.22	7	4
1	FZ 14333	Not Collected	Hyloxalus delatorreae	1.81	3.62	3.36	3.79	3.08	4.06	4307	4479	172	69	2.49	4307	4565	258	2179	0.12	7													5.43	7.24	9.04	11.89	13.87	17.14	2.18	3.92	6.56	9.15	6	70	343	415	2.41	8	18
1	FZ 14333	Not Collected	Hyloxalus delatorreae	1.98	3.96	3.36	4.05	3.19	4.08	4307	4479	172	72	2.39						7													5.94	7.92	9.91	11.97	13.78	15.93						69	409	483	2.07	7	4
1	FZ 14333	Not Collected	Hyloxalus delatorreae	1.98	3.96	3.62	4.13	3.47	4.16	4307	4393	86	72	1.19						7													5.94	7.92	9.99	11.89	13.87	16.88						72	336	405	2.47	7	6
1	FZ 14333	Not Collected	Hyloxalus delatorreae	1.98	3.96	3.45	4.05	3.27	4.12	4307	4565	258	75	3.44						7													5.94	7.92	9.91	11.89	13.87	16.62						72	337	405	2.47	7	5
1	FZ 14333	Not Collected	Hyloxalus delatorreae	1.98	3.96	3.62	4.31	3.41	4.32	4307	4565	258	73	3.53						7													6.29	7.92	9.91	11.89	13.87	16.88						75	367	435	2.3	7	4
1	FZ 14333	Not Collected	Hyloxalus delatorreae	1.98	3.96	3.7	4.31	3.61	4.32	4221	4479	258	69	3.74						7													5.94	7.92	9.99	11.89	13.87	16.62						73	368	440	2.27	8	3
1	FZ 14333	Not Collected	Hyloxalus delatorreae	1.98	3.96	3.62	4.05	3.35	4.19	4307	4307	0	68	0						7													5.94	7.92	9.73	13.95	13.87	16.62						69	409	481	2.08	6	4
1	FZ 14333	Not Collected	Hyloxalus delatorreae	2.33	4.65	3.45	3.96	3.4	4.09	4307	4307	0	68	0						6													6.89	9.3	11.63	11.89	13.87	16.62						68	340	412	2.43	6	3
1	FZ 14333	Not Collected	Hyloxalus delatorreae	1.81	3.79	3.45	3.88	3.27	4.12	4307	4393	86	72	1.19						6													5.6	7.41	9.91	11.89	13.87	17.14						68	378	446	2.24	6	10
1	FZ 14333	Not Collected	Hyloxalus delatorreae	1.98	3.96	3.7	4.13	3.53	4.2	4307	4479	172	73	2.36						7													6.12	7.92	9.91	11.89	13.78	17.05						72	370	440	2.27	7	4
1	FZ 14333	Not Collected	Hyloxalus delatorreae	1.98	3.96	3.62	4.22	3.49	4.3	4221	4393	172	73	2.36						7													6.2	7.92	9.91	11.97	13.95	16.8						73	360	435	2.3	7	4
1	FZ 14333	Not Collected	Hyloxalus delatorreae	1.98	3.96	3.62	4.22	3.44	4.29	4307	4565	258	72	3.58						7													5.94	7.92	9.99	11.89	13.26	16.54						73	416	489	2.04	6	3
1	FZ 14333	Not Collected	Hyloxalus delatorreae	1.98	3.96	3.79	4.22	3.49	4.3	4307	4393	86	69	1.25						7													5.94	7.92	9.99	11.89	13.87	16.02						72	409	482	2.07	6	4
1	FZ 14333	Not Collected	Hyloxalus delatorreae	1.98	3.96	3.79	4.39	3.52	4.4	4307	4307	0	69	0						7													5.94	7.92	9.99	11.97	13.87	16.54						69	364	434	2.3	7	4
1	FZ 14333	Not Collected	Hyloxalus delatorreae	1.98	3.96	3.96	4.65	3.72	5.03	4393	4393	0	75	0						6													5.94	7.92	9.91	12.92	13.87	16.88						69	330	401	2.49	7	4
1	FZ 14333	Not Collected	Hyloxalus delatorreae	2.15	4.31	3.88	4.65	3.61	4.81	4307	4565	258	73	3.53						6													6.46	8.61	10.77	11.89	13.95	15.93						75	351	422	2.37	7	3
1	FZ 14333	Not Collected	Hyloxalus delatorreae	1.98	3.96	3.96	4.74	3.69	4.94	4307	4565	258	73	3.53						7													5.94	7.92	9.91	13.87	13.44	16.54						73	364	437	2.29	6	3
1	FZ 14333	Not Collected	Hyloxalus delatorreae	2.33	4.65	3.62	4.22	3.27	4.66	4307	4479	172	73	2.36						6													6.89	9.3	11.63	11.37	13.87	15.93						73	380	452	2.21	7	4
1	FZ 14333	Not Collected	Hyloxalus delatorreae	1.89	3.79	3.79	4.65	3.51	4.92	4393	4479	86	70	1.23						7													5.68	7.58	9.47	11.89	13.95	16.54						73	370	444	2.25	7	22
1	FZ 14333	Not Collected	Hyloxalus delatorreae	1.98	3.96	3.88	4.57	3.62	4.77	4221	4479	258	71	3.63						7													5.94	7.92	9.91	11.97	13.87	16.02						70	324	393	2.54	7	5
1	FZ 14333	Not Collected	Hyloxalus delatorreae	1.98	3.96	3.96	4.65	3.73	4.89	4307	4479	172	72	2.39						7													5.94	7.92	9.91	11.89	13.61	16.71						71	328	400	2.5	7	5
1	FZ 14333	Not Collected	Hyloxalus delatorreae	1.98	3.96	3.96	4.65	3.7	4.96	4307	4479	172	73	2.36						7													5.94	7.92	9.91	11.89	14.38	17.05						72	347	419	2.39	7	4
1	FZ 14333	Not Collected	Hyloxalus delatorreae	1.98	3.96	4.31	5	4.15	5.23	4134	4565	431	71	6.07						7													5.94	7.92	9.99	11.54	14.47	17.14						73	352	423	2.36	7	4
1	FZ 14333	Not Collected	Hyloxalus delatorreae	2.41	4.82	3.7	4.39	3.48	4.66	4307	4393	86	74	1.16						5													7.24	9.65	12.06	11.89	14.47	17.05						71	368	442	2.26	6	4
1	FZ 14333	Not Collected	Hyloxalus delatorreae	1.89	3.79	3.88	4.57	3.6	4.7	4307	4479	172	72	2.39						7													5.68	7.75	9.56	11.89	13.87	16.02						74	382	455	2.2	7	17
1	FZ 14333	Not Collected	Hyloxalus delatorreae	1.98	3.96	3.96	4.65	3.63	4.89	4307	4479	172	69	2.49						7													5.94	7.92	9.91	13.87	14.47	16.54						72	367	433	2.31	7	6
1	FZ 14333	Not Collected	Hyloxalus delatorreae	1.98	3.96	3.96	4.57	3.68	4.85	4307	4479	172	72	2.39						7													5.94	7.92	9.99	12.06	14.73	17.14						69	351	424	2.36	7	6
1	FZ 14333	Not Collected	Hyloxalus delatorreae	1.98	3.96	3.96	4.65	3.74	4.92	4307	4393	86	73	1.18						6													7.92	9.99	12.06	11.89	13.87	17.05						72	345	420	2.38	6	6
1	FZ 14333	Not Collected	Hyloxalus delatorreae	1.98	3.96	4.05	5.17	3.82	5.27	4393	4565	172	72	2.39						6													5.94	7.92	9.99	11.89	14.47	16.02						73	369	441	2.27	6	7
1	FZ 14333	Not Collected	Hyloxalus delatorreae	1.98	3.96	4.31	4.82	3.85	5.14	4307	4651	344	74	4.65						7													5.94	7.92	9.99	12.4	14.47	16.88						72	398	471	2.12	6	5
1	FZ 14333	Not Collected	Hyloxalus delatorreae	2.33	4.65	3.79	4.48	3.57	4.96	4307	4479	172	73	2.36						5													6.98	9.3	11.71	12.4	15.07	17.05						74	342	409	2.44	6	4
1	FZ 14333	Not Collected	Hyloxalus delatorreae	1.98	3.96	3.96	4.57	3.65	4.87	4307	4565	258	71	3.63						7													5.94	7.92	9.91	12.4	13.87	17.23						73	339	407	2.46	7	18
1	FZ 14333	Not Collected	Hyloxalus delatorreae	2.07	4.13	3.96	4.48	3.66	4.92	4221	4307	86	66	1.3						7													6.2	8.27	10.34	12.4	14.47	17.05						71	341	417	2.4	6	5
1	FZ 14333	Not Collected	Hyloxalus delatorreae	2.07	4.13	4.05	4.65	3.76	4.96	4221	4479	258	73	3.53						7													6.2	8.27	10.34	14.47	14.99	15.93						66	366	434	2.3	7	7
1	FZ 14333	Not Collected	Hyloxalus delatorreae	2.07	4.13	4.22	5	3.9	5.44	4393	4393	0	75	0						7													6.2	8.27	10.59	12.06	14.21	16.62						73	386	459	2.18	6	6
1	FZ 14333	Not Collected	Hyloxalus delatorreae	2.15	4.22	3.88	4.57	3.59	4.84	4307	4479	172	72	2.39						6													6.2	8.27	10.34	12.75	13.95	15.93						75	364	440	2.27	6	6
1	FZ 14333	Not Collected	Hyloxalus delatorreae	2.41	4.82	3.96	4.57	3.77	4.99	4307	4307	0	74	0						6													7.24	9.65	12.06	12.49	14.47	16.62						72	335	406	2.46	6	6
1	FZ 14333	Not Collected	Hyloxalus delatorreae	1.98	3.96	4.05	4.48	3.74	4.89	4307	4479	172	72	2.39						7													5.94	7.92	9.99	12.83	13.95	17.23						74	334	404	2.48	6	12
1	FZ 14333	Not Collected	Hyloxalus delatorreae	2.07	4.31	4.05	4.57	3.82	4.95	4307	4393	86	67	1.28						6													6.46	8.44	10.77	12.83	14.81	15.93						72	345	416	2.4	6	7
1	FZ 14333	Not Collected	Hyloxalus delatorreae	2.15	4.22	4.13	4.57	3.79	5.03	4307	4479	172	68	2.53						8													6.2	8.27	10.51	13.61	15.07	16.88						67	356	429	2.33	7	7
1	FZ 14333	Not Collected	Hyloxalus delatorreae	2.15	4.31	4.13	5	3.88	5.03	4307	4307	0	77	0						7													6.46	8.53	10.77	12.06	13.87	16.97						68	376	451	2.22	6	6
1	FZ 14333	Not Collected	Hyloxalus delatorreae	2.41	4.31	4.22	4.74	3.93	5.04	4307	4479	172	68	2.53						6													6.46	8.53	10.77	12.4	14.47	17.14						77				6	6
1	FZ 14333	Not Collected	Hyloxalus delatorreae	2.24	4.82	3.88	4.57	3.59	4.92	4307	4479	172	73	2.36						5													7.24	9.65	12.06	12.4	14.81	17.05						68				6	5
1	FZ 14333	Not Collected	Hyloxalus delatorreae	1.98	4.48	3.96	4.48	3.7	4.95	4307	4479	172	76	2.26						6													6.72	8.96	11.97	12.83	13.95	15.85						73				7	3
1	FZ 14333	Not Collected	Hyloxalus delatorreae	2.07	3.96	4.05	4.48	3.73	4.93	4307	4393	86	73	1.18						7													5.94	7.92	9.99	12.83	14.47	16.62						76				7	10
1	FZ 14333	Not Collected	Hyloxalus delatorreae	2.07	4.13	4.13	4.57	3.77	5.01	4307	4651	344	70	4.91						8													6.2	8.27	10.42	13.52	14.81	17.05						73					7
1	FZ 14333	Not Collected	Hyloxalus delatorreae	2.15	4.13	4.13	4.57	3.79	4.99	4307	4479	172	70	2.46						8													6.2	8.27	10.51	12.23	13.87	15.93						70					6
1	FZ 14333	Not Collected	Hyloxalus delatorreae	2.15	4.31	4.13	5.08	3.99	5.21	4307	4479	172	71	2.42						6													6.46	8.61	10.77	12.4	14.47	16.62						70					7
1	FZ 14333	Not Collected	Hyloxalus delatorreae	2.41	4.31	4.22	4.74	4.04	5.04	4307	4565	258	72	3.58						7													6.46	8.53	10.77	12.92	14.9	17.05						71					6
1	FZ 14333	Not Collected	Hyloxalus delatorreae	2.24	4.82	3.88	4.48	3.63	4.89	4393	4393	0	75	0						5													7.24	9.65	12.06	12.92	14.99	16.54						72					4
1	FZ 14333	Not Collected	Hyloxalus delatorreae	1.98	4.48	3.96	4.48	3.7	4.85	4307	4565	258	74	3.49						6													6.72	9.22	11.2	12.92	15.07	16.62						75					4
1	FZ 14333	Not Collected	Hyloxalus delatorreae	2.07	3.96	4.05	4.57	3.8	4.85											7													6.03	7.92	9.99	12.58	13.87	17.05						74					12
1	FZ 14333	Not Collected	Hyloxalus delatorreae	2.15	4.13	4.13	4.57	3.82	4.93											7													6.2	8.27	10.42	13.44	14.47	17.23											7
1	FZ 14333	Not Collected	Hyloxalus delatorreae	2.15	4.31	4.13	4.57	3.8	5.03											6													6.46	8.53	10.77	12.14	14.9	16.02											6
1	FZ 14333	Not Collected	Hyloxalus delatorreae	2.15	4.31	4.31	4.82	4.07	5.01											8													6.46	8.53	10.77	11.89	13.95	16.62											7
1	FZ 14333	Not Collected	Hyloxalus delatorreae	2.15	4.31	3.88	4.48	3.6	4.92											6													6.46	8.53	10.77	12.92	14.47	16.88											7
1	FZ 14333	Not Collected	Hyloxalus delatorreae	2.24	4.31	3.88	4.39	3.66	4.62											6													6.46	8.53	10.77	12.92	14.47	17.14											5
1	FZ 14333	Not Collected	Hyloxalus delatorreae	2.07	4.48	3.96	4.57	3.73	4.89											6													6.72	9.13	11.2	12.92	12.83	17.14											4
1	FZ 14333	Not Collected	Hyloxalus delatorreae	1.98	4.13	4.05	4.57	3.79	4.96											7													6.2	8.27	9.91	12.83	13.95	15.85											8
1	FZ 14333	Not Collected	Hyloxalus delatorreae	2.15	3.96	4.13	4.57	3.77	4.92											6													5.94	7.92	9.99	13.44	14.47	16.54											6
1	FZ 14333	Not Collected	Hyloxalus delatorreae	2.15	4.31	4.13	4.57	3.8	4.99											6													6.46	8.44	10.77	11.97	13.95	16.71											7
1	FZ 14333	Not Collected	Hyloxalus delatorreae	2.15	4.31	4.13	5.08	3.93	5.12											6													6.46	8.44	10.77	12.4	14.47	17.14											6
1	FZ 14333	Not Collected	Hyloxalus delatorreae	2.15	4.31	4.13	4.74	3.9	4.99											6													6.46	8.61	10.77	12.49	13.95	17.14											7
1	FZ 14333	Not Collected	Hyloxalus delatorreae	2.41	4.31	3.88	4.48	3.7	4.78											6													6.46	8.53	10.77	12.92	14.73	16.11											7
1	FZ 14333	Not Collected	Hyloxalus delatorreae	2.24	4.82	3.96	4.57	3.71	4.97											5													7.24	9.65	12.06	12.92	15.07	16.62											4
1	FZ 14333	Not Collected	Hyloxalus delatorreae	1.98	4.48	3.96	4.57	3.7	4.95											6													6.72	8.96	11.2	12.83	15.07	17.05											3
1	FZ 14333	Not Collected	Hyloxalus delatorreae	2.07	3.96	4.05	4.57	3.77	4.92											8													5.94	7.92	9.99	13.26	15.07	17.05											11
1	FZ 14333	Not Collected	Hyloxalus delatorreae	2.07	4.13	4.13	4.57	3.87	4.93											7													6.2	8.27	10.34	11.97	14.04	17.05											6
1	FZ 14333	Not Collected	Hyloxalus delatorreae	2.15	4.13	4.13	4.65	3.85	4.99											6													6.2	8.27	10.34	12.83	14.73	15.93											7
1	FZ 14333	Not Collected	Hyloxalus delatorreae	2.15	4.31	4.22	4.82	3.88	5.2											6													6.46	8.53	10.77	12.92	15.07	17.14											7
1	FZ 14333	Not Collected	Hyloxalus delatorreae	2.15	4.31	3.88	4.31	3.66	4.63											6													6.46	8.53	10.77	12.92	15.07	17.14											7
1	FZ 14333	Not Collected	Hyloxalus delatorreae	2.24	4.31	3.96	4.48	3.71	4.84											6													6.46	8.61	10.77	12.83	15.07	15.93											7
1	FZ 14333	Not Collected	Hyloxalus delatorreae	1.98	4.48	4.05	4.57	3.77	4.9											6													6.72	8.96	11.2	14.47	15.68	17.05											4
1	FZ 14333	Not Collected	Hyloxalus delatorreae	2.15	3.96	4.13	4.57	3.82	4.93											7													5.94	7.92	9.99	13.44	14.04	17.14											21
1	FZ 14333	Not Collected	Hyloxalus delatorreae	2.15	4.31	4.13	4.57	3.82	4.98											6													6.37	8.53	10.77	12.14	14.47	16.02											6
1	FZ 14333	Not Collected	Hyloxalus delatorreae	2.15	4.31	4.22	5	3.91	5.05											8													6.46	8.53	10.77	12.4	15.07	16.71											7
1	FZ 14333	Not Collected	Hyloxalus delatorreae	2.15	4.31	4.22	4.74	3.98	4.99											6													6.46	8.53	10.77	12.92	15.07	17.14											7
1	FZ 14333	Not Collected	Hyloxalus delatorreae	2.41	4.31	3.88	4.39	3.65	4.87											7													6.46	8.53	10.85	12.92	15.07	17.14											7
1	FZ 14333	Not Collected	Hyloxalus delatorreae	2.24	4.82	3.96	4.48	3.68	4.92											6													7.24	9.65	12.06	12.83	13.95	15.93											4
1	FZ 14333	Not Collected	Hyloxalus delatorreae	1.98	4.48	4.05	4.48	3.76	4.93											6													6.72	8.96	11.2	13.44	14.47	16.88											20
1	FZ 14333	Not Collected	Hyloxalus delatorreae	2.07	3.96	4.05	4.57	3.76	4.9											7													5.94	7.92	9.99	11.89	13.95	16.02											7
1	FZ 14333	Not Collected	Hyloxalus delatorreae	2.15	4.13	4.13	4.57	3.76	4.99											7													6.2	8.27	10.42	12.49	14.47	16.97											6
1	FZ 14333	Not Collected	Hyloxalus delatorreae	2.15	4.31	4.22	5.08	3.93	5.26											8													6.46	8.44	10.77	12.92	15.07	16.88											7
1	FZ 14333	Not Collected	Hyloxalus delatorreae	2.15	4.31	4.22	4.65	3.9	5.04											6													6.46	8.53	10.77	12.92	14.99	17.05											8
1	FZ 14333	Not Collected	Hyloxalus delatorreae	2.41	4.31	3.88	4.39	3.66	4.98											6													6.46	8.53	10.85	12.92	15.07	17.05											4
1	FZ 14333	Not Collected	Hyloxalus delatorreae	2.24	4.82	4.05	4.57	3.73	4.89											5													7.24	9.65	12.06	12.92	13.95	16.11											3
1	FZ 14333	Not Collected	Hyloxalus delatorreae	1.98	4.48	4.05	4.57	3.76	4.89											6													6.72	9.22	11.54	13.95	14.47	16.54											21
1	FZ 14333	Not Collected	Hyloxalus delatorreae	2.07	3.96	4.13	4.57	3.8	4.95											7													5.94	7.92	9.99	11.97	15.07	16.88											6
1	FZ 14333	Not Collected	Hyloxalus delatorreae	2.15	4.13	4.13	4.65	3.79	4.98											8													6.2	8.27	10.51	12.4	15.07	17.14											6
1	FZ 14333	Not Collected	Hyloxalus delatorreae	2.15	4.31	4.13	4.65	3.82	5.09											8													6.46	8.53	10.77	12.92	15.07	17.05											7
1	FZ 14333	Not Collected	Hyloxalus delatorreae	2.15	4.31	4.31	4.82	4.02	5.15											6													6.46	8.53	10.77	12.92	13.95	16.62											7
1	FZ 14333	Not Collected	Hyloxalus delatorreae	2.15	4.31	3.88	4.48	3.62	4.9											6													6.46	8.61	10.85	12.83	14.47	17.14											6
1	FZ 14333	Not Collected	Hyloxalus delatorreae	2.33	4.31	3.96	4.48	3.65	4.92											6													6.46	8.7	10.77	13.95	15.07	16.02											4
1	FZ 14333	Not Collected	Hyloxalus delatorreae	1.98	4.65	4.05	4.57	3.8	4.96											6													6.98	9.3	11.63	11.97	13.95	16.54											16
1	FZ 14333	Not Collected	Hyloxalus delatorreae	2.07	3.96	4.05	4.57	3.8	4.96											7													5.94	7.92	9.99	12.4	14.47	17.05											6
1	FZ 14333	Not Collected	Hyloxalus delatorreae	2.15	4.13	4.22	5.25	4	5.46											8													6.2	8.27	10.34	12.83	15.07	16.02											6
1	FZ 14333	Not Collected	Hyloxalus delatorreae	2.15	4.31	4.13	4.65	3.85	5.06											8													6.46	8.61	10.77	12.92	15.93	17.23											6
1	FZ 14333	Not Collected	Hyloxalus delatorreae	2.5	4.31	4.31	4.82	3.95	5.2											8													6.46	8.53	10.77	12.92	14.47	17.14											4
1	FZ 14333	Not Collected	Hyloxalus delatorreae	2.15	5	3.88	4.48	3.59	4.85											5													7.49	9.99	12.49	12.92	14.47	17.14											6
1	FZ 14333	Not Collected	Hyloxalus delatorreae	2.33	4.31	3.96	4.48	3.73	4.81											8													6.46	8.53	10.77	13.35	15.07	15.93											4
1	FZ 14333	Not Collected	Hyloxalus delatorreae	1.98	4.65	4.05	4.57	3.73	4.9											6													6.98	9.3	11.63	11.89	15.07	16.54											11
1	FZ 14333	Not Collected	Hyloxalus delatorreae	2.07	3.96	4.05	4.57	3.76	5											7													5.94	7.92	9.99	12.4	14.13	17.05											7
1	FZ 14333	Not Collected	Hyloxalus delatorreae	2.15	4.13	4.13	4.57	3.8	5											8													6.2	8.27	10.34	12.75	14.47	17.14											6
1	FZ 14333	Not Collected	Hyloxalus delatorreae	2.15	4.31	4.13	4.65	3.8	5											6													6.46	8.44	10.77	10.77	14.38	15.85											6
1	FZ 14333	Not Collected	Hyloxalus delatorreae	2.15	4.31	4.31	5.08	3.99	5.37											7													6.46	8.44	10.77	12.92	15.07	16.62											7
1	FZ 14333	Not Collected	Hyloxalus delatorreae	2.15	4.31	4.22	4.65	3.85	4.98											6													6.37	8.61	10.77	14.21	15.07	17.14											7
1	FZ 14333	Not Collected	Hyloxalus delatorreae	2.41	4.31	3.88	4.31	3.54	4.95											6													6.46	8.53	10.85	11.97	13.95	15.85											4
1	FZ 14333	Not Collected	Hyloxalus delatorreae	2.24	4.82	4.05	4.48	3.74	4.93											5													7.24	9.65	12.06	12.4	14.47	16.11											4
1	FZ 14333	Not Collected	Hyloxalus delatorreae	1.98	4.48	4.05	4.57	3.73	4.98											6													6.72	8.87	11.2	12.83	14.56	17.14											23
1	FZ 14333	Not Collected	Hyloxalus delatorreae	2.07	3.96	4.13	4.57	3.76	4.92											8													5.94	7.92	9.99	12.92	15.07	17.14											6
1	FZ 14333	Not Collected	Hyloxalus delatorreae	2.15	4.13	4.13	4.65	3.79	4.96											8													6.2	8.27	10.34	12.92	12.75	17.14											6
1	FZ 14333	Not Collected	Hyloxalus delatorreae	2.15	4.31	4.22	4.82	3.96	5.15											8													6.46	8.44	10.77	14.47	14.99	16.02											7
1	FZ 14333	Not Collected	Hyloxalus delatorreae	2.15	4.31	3.88	4.31	3.65	4.85											7													6.46	8.53	8.53	11.89	13.95	16.54											7
1	FZ 14333	Not Collected	Hyloxalus delatorreae	2.41	4.31	3.96	4.48	3.66	4.92											6													6.46	9.65	10.77	12.4	14.47	17.23											5
1	FZ 14333	Not Collected	Hyloxalus delatorreae	1.98	4.82	4.05	4.57	3.73	4.95											6													7.24	7.92	12.06	12.92	14.99	17.14											21
1	FZ 14333	Not Collected	Hyloxalus delatorreae	2.07	3.96	4.05	4.57	3.79	5											8													5.94	8.27	9.99	12.92	14.99	17.14											6
1	FZ 14333	Not Collected	Hyloxalus delatorreae	2.15	4.13	4.13	4.57	3.8	5.04											8													6.2	8.53	10.34	12.83	15.07	16.11											6
1	FZ 14333	Not Collected	Hyloxalus delatorreae	2.15	4.31	4.22	4.82	3.91	5.21											6													6.46	8.53	10.77	11.97	13.95	17.14											7
1	FZ 14333	Not Collected	Hyloxalus delatorreae	2.15	4.31	3.88	4.31	3.63	4.96											6													6.46	8.53	10.77	12.83	15.33	17.05											7
1	FZ 14333	Not Collected	Hyloxalus delatorreae	2.41	4.31	3.96	4.48	3.7	4.9											6													6.46	9.65	10.77	12.92	15.07	15.93											5
1	FZ 14333	Not Collected	Hyloxalus delatorreae	1.98	4.82	4.13	4.57	3.77	4.89											6													7.24	7.92	12.06	12.92	15.07	16.62											21
1	FZ 14333	Not Collected	Hyloxalus delatorreae	2.07	3.96	4.13	5.17	3.84	5.42											8													5.94	8.27	9.99	12.92	14.04	17.05											6
1	FZ 14333	Not Collected	Hyloxalus delatorreae	2.15	4.13	4.13	4.65	3.8	5.07											8													6.29	8.53	10.34	12.92	14.47	17.14											7
1	FZ 14333	Not Collected	Hyloxalus delatorreae	2.15	4.31	3.88	4.31	3.65	5											6													6.46	8.53	10.77	12.83	15.07	16.02											7
1	FZ 14333	Not Collected	Hyloxalus delatorreae	2.41	4.31	4.05	4.48	3.76	4.93											6													6.46	9.65	10.77	11.97	15.07	17.05											4
1	FZ 14333	Not Collected	Hyloxalus delatorreae	2.15	4.82	4.05	4.57	3.76	4.93											5													7.24	8.61	12.06	12.75	14.04	17.14											20
1	FZ 14333	Not Collected	Hyloxalus delatorreae	1.98	4.31	4.13	4.57	3.79	4.96											6													6.46	10.77	9.99	12.83	14.47	16.02											6
1	FZ 14333	Not Collected	Hyloxalus delatorreae	2.15	3.96	4.13	4.57	3.8	4.96											8													5.94	7.92	10.77	12.92	15.07	17.14											7
1	FZ 14333	Not Collected	Hyloxalus delatorreae	2.15	4.31	4.13	4.65	3.84	5.09											8													6.46	8.53	10.77	12.92	15.07	17.14											7
1	FZ 14333	Not Collected	Hyloxalus delatorreae	2.15	4.31	4.22	4.65	3.93	5											8													6.46	8.44	10.77	12.92	16.88	17.14											8
1	FZ 14333	Not Collected	Hyloxalus delatorreae	2.15	4.31	3.88	4.31	3.65	4.85											8													6.46	8.53	10.85	13.44	14.04	17.14											7
1	FZ 14333	Not Collected	Hyloxalus delatorreae	2.15	4.31	3.96	4.48	3.71	4.93											8													6.46	8.53	10.77	11.97	14.47	17.14											4
1	FZ 14333	Not Collected	Hyloxalus delatorreae	2.15	4.31	4.05	4.48	3.74	4.92											6													6.46	8.61	10.77	12.4	14.04	17.23											21
1	FZ 14333	Not Collected	Hyloxalus delatorreae	1.98	4.31	4.13	4.57	3.82	4.98											6													6.46	8.79	9.99	12.92	14.73	17.05											6
1	FZ 14333	Not Collected	Hyloxalus delatorreae	2.15	3.96	4.13	4.57	3.84	5.03											8													5.94	7.92	10.77	12.92	14.99	16.02											7
1	FZ 14333	Not Collected	Hyloxalus delatorreae	2.15	4.31	4.13	4.65	3.85	5											8													6.46	8.61	10.77	12.92	15.07	17.14											8
1	FZ 14333	Not Collected	Hyloxalus delatorreae	2.15	4.13	4.22	4.65	3.93	4.93											6													6.46	8.53	10.77	12.83	15.07	17.05											8
1	FZ 14333	Not Collected	Hyloxalus delatorreae	2.15	4.31	3.88	4.31	3.68	4.78											8													6.46	8.61	10.85	13.44	14.04	15.93											6
1	FZ 14333	Not Collected	Hyloxalus delatorreae	2.15	4.31	4.05	4.48	3.76	4.9											8													6.46	8.53	10.77	11.97	14.47	17.14											3
1	FZ 14333	Not Collected	Hyloxalus delatorreae	2.24	4.31	4.05	4.48	3.77	4.96											7													6.46	8.53	11.63	12.4	15.07	17.05											20
1	FZ 14333	Not Collected	Hyloxalus delatorreae	1.98	4.48	4.13	4.57	3.84	4.9											7													6.98	9.3	9.99	12.92	14.47	15.93											6
1	FZ 14333	Not Collected	Hyloxalus delatorreae	2.07	3.96	4.13	4.65	3.85	4.96											8													6.03	7.92	10.34	12.92	15.07	16.45											6
1	FZ 14333	Not Collected	Hyloxalus delatorreae	2.15	4.13	4.22	4.65	3.87	5.01											8													6.29	8.27	10.68	12.92	15.07	17.05											7
1	FZ 14333	Not Collected	Hyloxalus delatorreae	2.15	4.31	4.22	4.74	3.9	4.95											8													6.46	8.53	10.77	12.66	14.04	17.14											7
1	FZ 14333	Not Collected	Hyloxalus delatorreae	2.15	4.31	3.88	4.31	3.57	4.76											8													6.46	8.61	10.85	11.89	14.47	16.02											7
1	FZ 14333	Not Collected	Hyloxalus delatorreae	2.15	4.31	3.96	4.48	3.71	4.85											8													6.46	8.61	10.77	12.4	15.07	16.62											3
1	FZ 14333	Not Collected	Hyloxalus delatorreae	2.24	4.39	4.05	4.48	3.8	4.96											6													6.46	8.53	11.2	12.83	13.95	17.05											26
1	FZ 14333	Not Collected	Hyloxalus delatorreae	1.98	4.48	4.13	4.57	3.77	4.98											6													6.72	8.96	9.99	12.92	14.47	17.14											6
1	FZ 14333	Not Collected	Hyloxalus delatorreae	2.07	3.96	4.13	4.57	3.82	4.87											8													5.94	7.92	10.42	12.92	15.07	15.93											6
1	FZ 14333	Not Collected	Hyloxalus delatorreae	2.15	4.13	4.13	4.65	3.76	5.04											8													6.2	8.27	10.68	12.75	13.95	17.14											7
1	FZ 14333	Not Collected	Hyloxalus delatorreae	2.15	4.31	3.88	4.31	3.71	4.71											6													6.46	8.53	10.77	11.97	14.21	17.14											7
1	FZ 14333	Not Collected	Hyloxalus delatorreae	2.15	4.31	3.96	4.48	3.74	4.87											6													6.37	8.53	10.85	12.4	15.07	17.05											4
1	FZ 14333	Not Collected	Hyloxalus delatorreae	2.15	4.31	4.05	4.48	3.81	4.94											6													6.46	8.53	10.77	12.92	15.07	16.02											24
1	FZ 14333	Not Collected	Hyloxalus delatorreae	1.98	4.31	4.13	4.57	3.86	4.94											6													6.46	8.61	9.99	12.92	15.07	16.54											6
1	FZ 14333	Not Collected	Hyloxalus delatorreae	2.07	3.96	4.13	4.57	3.87	4.95											8													5.94	7.92	10.34	12.83	13.95	17.05											7
1	FZ 14333	Not Collected	Hyloxalus delatorreae	2.15	4.13	4.13	4.65	3.87	4.97											8													6.2	8.27	10.77	12.75	14.47	17.14											7
1	FZ 14333	Not Collected	Hyloxalus delatorreae	2.15	4.31	3.88	4.39	3.71	4.93											7													6.46	8.53	10.77	11.89	15.07	16.11											7
1	FZ 14333	Not Collected	Hyloxalus delatorreae	2.15	4.31	4.05	4.48	3.78	4.93											8													6.46	8.53	10.77	12.4	15.07	16.71											4
1	FZ 14333	Not Collected	Hyloxalus delatorreae	2.15	4.31	4.05	4.48	3.81	4.9											7													6.46	8.61	10.77	12.75	13.87	17.05											21
1	FZ 14333	Not Collected	Hyloxalus delatorreae	1.98	4.31	4.13	4.48	3.86	4.84											6													6.46	8.61	9.99	12.92	14.47	17.23											7
1	FZ 14333	Not Collected	Hyloxalus delatorreae	2.07	3.96	4.13	4.57	3.86	5											8													5.94	7.92	10.34	12.92	15.07	17.14											6
1	FZ 14333	Not Collected	Hyloxalus delatorreae	2.15	4.13	4.13	4.65	3.89	4.99											8													6.2	8.27	10.77	12.92	13.87	17.05											6
1	FZ 14333	Not Collected	Hyloxalus delatorreae	2.15	4.31	3.88	4.31	3.71	4.84											8													6.46	8.53	10.77	12.83	14.47	16.11											7
1	FZ 14333	Not Collected	Hyloxalus delatorreae	2.15	4.31	3.96	4.48	3.75	4.93											8													6.46	8.53	10.85	11.97	14.04	17.14											5
1	FZ 14333	Not Collected	Hyloxalus delatorreae	2.15	4.31	4.05	4.48	3.8	5.01											8													6.46	8.53	10.77	12.49	15.07	17.14											21
1	FZ 14333	Not Collected	Hyloxalus delatorreae	1.98	4.31	4.13	4.57	3.84	4.97											6													6.46	8.7	9.91	12.92	15.07	16.02											6
1	FZ 14333	Not Collected	Hyloxalus delatorreae	2.07	3.96	4.13	4.57	3.87	4.95											8													5.94	7.92	10.34	12.92	15.07	16.62											6
1	FZ 14333	Not Collected	Hyloxalus delatorreae	2.15	4.13	4.13	4.65	3.89	4.97											8													6.2	8.27	10.77	12.92	14.04	17.14											7
1	FZ 14333	Not Collected	Hyloxalus delatorreae	2.15	4.31	4.13	4.65	3.94	4.9											6													6.46	8.53	10.77	12.75	14.47	17.14											7
1	FZ 14333	Not Collected	Hyloxalus delatorreae	2.15	4.31	3.88	4.31	3.68	4.81											6													6.46	8.53	10.77	13.01	15.07	17.05											6
1	FZ 14333	Not Collected	Hyloxalus delatorreae	2.15	4.31	3.96	4.48	3.73	4.87											8													6.46	8.61	10.77	13.95	15.07	16.02											3
1	FZ 14333	Not Collected	Hyloxalus delatorreae	2.15	4.31	4.05	4.48	3.81	4.95											6													6.46	8.7	10.85	12.49	15.07	16.71											21
1	FZ 14333	Not Collected	Hyloxalus delatorreae	1.98	4.31	4.13	4.57	3.85	4.96											6													6.46	8.61	9.99	12.4	13.95	17.14											7
1	FZ 14333	Not Collected	Hyloxalus delatorreae	2.07	3.96	4.13	4.57	3.85	4.93											8													5.94	7.92	10.42	12.92	15.07	17.14											7
1	FZ 14333	Not Collected	Hyloxalus delatorreae	2.15	4.13	4.22	4.65	3.92	5.02											8													6.2	8.27	10.77	12.83	15.07												7
1	FZ 14333	Not Collected	Hyloxalus delatorreae	2.15	4.31	4.05	4.65	3.84	4.84											6													6.46	8.53	10.77	12.92	13.95												7
1	FZ 14333	Not Collected	Hyloxalus delatorreae	2.15	4.31	3.88	4.31	3.68	4.93											8													6.46	8.53	10.77	12.92	14.47												6
1	FZ 14333	Not Collected	Hyloxalus delatorreae	2.15	4.31	3.96	4.48	3.72	4.89											6													6.46	8.61	10.77	11.97	15.07												2
1	FZ 14333	Not Collected	Hyloxalus delatorreae	2.15	4.31	4.05	4.48	3.8	4.89											6													6.46	8.53	10.77	12.4	15.07												21
1	FZ 14333	Not Collected	Hyloxalus delatorreae	1.98	4.31	4.05	4.48	3.84	4.95											6													6.46	8.61	11.97	12.92	14.04												7
1	FZ 14333	Not Collected	Hyloxalus delatorreae	2.07	3.96	4.13	4.57	3.81	4.95											7													5.94	9.91	10.34	12.92	15.07												7
1	FZ 14333	Not Collected	Hyloxalus delatorreae	2.07	4.13	4.13	4.65	3.88	4.97											8													6.2	8.27	10.42	12.92	15.07												7
1	FZ 14333	Not Collected	Hyloxalus delatorreae	2.15	4.13	4.13	4.65	3.86	4.85											8													6.29	8.27	10.77	12.75	13.95												8
1	FZ 14333	Not Collected	Hyloxalus delatorreae	2.15	4.31	3.88	4.31	3.66	5.1											8													6.46	8.53	10.77	12.83	15.07												6
1	FZ 14333	Not Collected	Hyloxalus delatorreae	2.15	4.31	4.05	4.48	3.79	5.23											8													6.46	8.61	10.77	11.89	13.87												2
1	FZ 14333	Not Collected	Hyloxalus delatorreae	2.15	4.31	4.05	4.48	3.82	5.2											6													6.46	8.7	10.85	12.49	15.07												20
1	FZ 14333	Not Collected	Hyloxalus delatorreae	1.98	4.31	4.13	4.57	3.84	5.26											6													6.46	8.61	9.99	12.4	15.07												7
1	FZ 14333	Not Collected	Hyloxalus delatorreae	2.07	3.96	4.13	4.57	3.87	5.29											8													5.94	7.92	10.34	12.83	15.07												6
1	FZ 14333	Not Collected	Hyloxalus delatorreae	2.15	4.13	4.13	4.65	3.86	5.23											8													6.2	8.27	10.68	12.75	15.07												6
1	FZ 14333	Not Collected	Hyloxalus delatorreae	2.15	4.31	4.13	4.74	3.93	4.97											8													6.46	8.53	10.77	11.97	14.13												7
1	FZ 14333	Not Collected	Hyloxalus delatorreae	2.15	4.31	3.88	4.31	3.61	4.98											8													6.46	8.53	10.85	12.4	15.07												6
1	FZ 14333	Not Collected	Hyloxalus delatorreae	2.15	4.31	3.96	4.57	3.71	5											8													6.46	8.53	10.77	12.92	15.07												3
1	FZ 14333	Not Collected	Hyloxalus delatorreae	2.15	4.31	4.05	4.48	3.79	5.03											6													6.46	8.61	10.77	12.83	15.07												21
1	FZ 14333	Not Collected	Hyloxalus delatorreae	1.98	4.31	4.13	4.57	3.81	5.02											6													6.46	8.61	9.91	12.92	14.04												6
1	FZ 14333	Not Collected	Hyloxalus delatorreae	2.07	3.96	4.13	4.57	3.84	5.09											8													5.94	7.92	10.34	12.92	15.07												6
1	FZ 14333	Not Collected	Hyloxalus delatorreae	2.07	4.13	4.13	4.57	3.86	5.05											8													6.2	8.27	10.34	12.06	15.07												7
1	FZ 14333	Not Collected	Hyloxalus delatorreae	2.15	4.13	3.88	4.31	3.7	5											8													6.2	8.27	10.77	12.83	14.04												7
1	FZ 14333	Not Collected	Hyloxalus delatorreae	2.15	4.31	4.05	4.48	3.83	5.21											8													6.46	8.61	10.77	12.92	14.56												9
1	FZ 14333	Not Collected	Hyloxalus delatorreae	2.15	4.31	4.13	4.57	3.89	5.25											7													6.46	8.61	10.77	13.01	15.07												22
1	FZ 14333	Not Collected	Hyloxalus delatorreae	1.98	4.31	4.31	5	4	5.36											8													6.46	8.61	9.99	12.92	15.07												7
1	FZ 14333	Not Collected	Hyloxalus delatorreae	2.07	3.96	4.13	4.65	3.93	4.82											8													5.94	7.92	10.34	14.47	15.07												7
1	FZ 14333	Not Collected	Hyloxalus delatorreae	2.15	4.13	3.88	4.31	3.66	4.97											8													6.29	8.27	10.77	12.92	13.95												7
1	FZ 14333	Not Collected	Hyloxalus delatorreae	2.15	4.31	4.05	4.48	3.79	5.2											8													6.46	8.53	10.77	12.06	14.47												8
1	FZ 14333	Not Collected	Hyloxalus delatorreae	2.15	4.31	4.05	4.57	3.83	5.26											8													6.46	8.61	10.85	12.49	15.07												3
1	FZ 14333	Not Collected	Hyloxalus delatorreae	2.5	4.31	4.13	4.57	3.86	4.97											8													6.46	8.61	12.49	12.92	15.07												2
1	FZ 14333	Not Collected	Hyloxalus delatorreae	2.15	4.48	4.13	4.65	3.86	5.06											5													7.49	9.91	10.77	12.92	14.04												21
1	FZ 14333	Not Collected	Hyloxalus delatorreae	1.98	4.31	4.31	5	4.02	5.35											6													6.46	8.53	10.08	12.92	14.47												6
1	FZ 14333	Not Collected	Hyloxalus delatorreae	2.15	3.96	4.13	4.65	3.86	4.87											8													6.03	8.01	10.68	14.21	15.07												8
1	FZ 14333	Not Collected	Hyloxalus delatorreae	2.15	4.31	3.88	4.31	3.67	4.98											6													6.46	8.53	10.77	11.97	15.07												4
1	FZ 14333	Not Collected	Hyloxalus delatorreae	2.15	4.31	4.05	4.48	3.76	4.97											8													6.46	8.53	10.77	12.32	14.04												3
1	FZ 14333	Not Collected	Hyloxalus delatorreae	2.15	4.31	4.13	4.48	3.81	5.13											8													6.46	8.53	10.85	12.92	14.47												21
1	FZ 14333	Not Collected	Hyloxalus delatorreae	2.41	4.31	4.13	4.57	3.86	5.09											7													6.46	8.53	12.06	12.92	15.07												6
1	FZ 14333	Not Collected	Hyloxalus delatorreae	2.15	4.39	4.13	4.57	3.88	5.22											6													7.24	9.65	10.77	12.92	15.07												7
1	FZ 14333	Not Collected	Hyloxalus delatorreae	1.98	4.31	4.31	4.82	4	5.24											6													6.46	8.53	9.99	14.47	15.07												8
1	FZ 14333	Not Collected	Hyloxalus delatorreae	2.07	4.82	4.22	4.74	4.04	4.97											8													6.03	8.01	10.34	12.92	15.07												7
1	FZ 14333	Not Collected	Hyloxalus delatorreae	2.15	4.31	3.88	4.31	3.68	4.92											7													6.29	8.27	10.77	11.89	14.04												4
1	FZ 14333	Not Collected	Hyloxalus delatorreae	2.15	3.96	4.05	4.48	3.81	5.15											6													6.46	8.53	10.77	12.23	14.47												3
1	FZ 14333	Not Collected	Hyloxalus delatorreae	2.15	4.13	4.05	4.57	3.84	5.18											8													6.46	8.53	10.77	12.92	15.07												21
1	FZ 14333	Not Collected	Hyloxalus delatorreae	2.41	4.31	4.13	4.57	3.87	5.15											8													6.46	8.53	12.06	12.92	15.07												6
1	FZ 14333	Not Collected	Hyloxalus delatorreae	2.33	4.31	4.13	4.65	3.9	5.18											6													7.24	9.65	11.63	12.83	14.04												6
1	FZ 14333	Not Collected	Hyloxalus delatorreae	1.98	4.31	4.31	4.91	4.1	5.28											5													6.98	9.39	9.99	12.92	14.47												7
1	FZ 14333	Not Collected	Hyloxalus delatorreae	2.07	4.82	4.22	4.65	3.98	4.87											8													5.94	7.92	10.42	11.97	15.07												6
1	FZ 14333	Not Collected	Hyloxalus delatorreae	2.15	4.65	3.88	4.31	3.68	4.92											8													6.29	8.35	10.77	12.75	15.07												4
1	FZ 14333	Not Collected	Hyloxalus delatorreae	2.15	3.96	4.05	4.48	3.75	4.96											6													6.46	8.53	10.77	12.92	15.07												3
1	FZ 14333	Not Collected	Hyloxalus delatorreae	2.15	4.13	4.05	4.48	3.82	5.21											8													6.46	8.53	10.85	12.92	15.16												22
1	FZ 14333	Not Collected	Hyloxalus delatorreae	2.41	4.31	4.13	4.57	3.84	5.21											8													6.46	8.61	12.06	12.92	14.13												7
1	FZ 14333	Not Collected	Hyloxalus delatorreae	2.15	4.31	4.13	4.57	3.86	5.18											7													7.24	9.65	10.77	14.21	15.07												7
1	FZ 14333	Not Collected	Hyloxalus delatorreae	1.98	4.31	4.13	4.65	3.92	5.2											6													6.46	8.7	9.99	12.92	15.07												7
1	FZ 14333	Not Collected	Hyloxalus delatorreae	2.07	4.82	4.22	4.65	3.98	4.87											8													5.94	7.92	10.42	11.89	15.07												7
1	FZ 14333	Not Collected	Hyloxalus delatorreae	2.15	4.31	3.88	4.31	3.68	4.99											8													6.2	8.27	10.77	12.49	14.04												6
1	FZ 14333	Not Collected	Hyloxalus delatorreae	2.15	3.96	4.05	4.48	3.79	5.26											6													6.46	8.53	10.77	12.92	14.47												3
1	FZ 14333	Not Collected	Hyloxalus delatorreae	2.15	4.13	4.13	4.48	3.79	5.23											5													6.46	8.61	10.85	12.92	15.07												21
1	FZ 14333	Not Collected	Hyloxalus delatorreae	2.15	4.31	4.13	4.57	3.85	5.22											6													6.46	8.61	10.77	12.83	15.07												7
1	FZ 14333	Not Collected	Hyloxalus delatorreae	2.15	4.31	4.13	4.57	3.88	5.26											6													6.46	8.61	10.77	12.92	15.07												6
1	FZ 14333	Not Collected	Hyloxalus delatorreae	1.98	4.31	4.31	4.82	4.03	5.26											6													6.46	8.7	9.99	12.92	15.07												7
1	FZ 14333	Not Collected	Hyloxalus delatorreae	2.15	4.31	4.13	4.65	3.87	4.9											8													5.94	7.92	10.77	13.95	14.04												7
1	FZ 14333	Not Collected	Hyloxalus delatorreae	2.15	4.31	3.88	4.31	3.61	4.91											8													6.46	8.53	10.77	12.4	14.47												4
1	FZ 14333	Not Collected	Hyloxalus delatorreae	2.15	3.96	3.96	4.48	3.7	4.98											8													6.46	8.53	10.77	12.92	15.07												3
1	FZ 14333	Not Collected	Hyloxalus delatorreae	2.15	4.31	4.05	4.57	3.82	5.1											8													6.46	8.53	10.85	12.92	15.07												20
1	FZ 14333	Not Collected	Hyloxalus delatorreae	2.41	4.31	4.13	4.57	3.85	5.15											8													6.46	8.53	12.06	12.92													6
1	FZ 14333	Not Collected	Hyloxalus delatorreae	2.15	4.31	4.13	4.57	3.89	5.09											6													7.24	9.65	10.77	14.47													7
1	FZ 14333	Not Collected	Hyloxalus delatorreae	1.98	4.31	4.13	4.65	3.89	5.09											6													6.46	8.53	9.99	12.06													7
1	FZ 14333	Not Collected	Hyloxalus delatorreae	2.07	4.82	4.13	4.65	3.94	4.86											8													5.94	8.01	10.34	12.4													7
1	FZ 14333	Not Collected	Hyloxalus delatorreae	2.15	4.31	3.88	4.22	3.67	4.89											8													6.2	8.27	10.77	12.92													6
1	FZ 14333	Not Collected	Hyloxalus delatorreae	2.15	3.96	4.05	4.57	3.79	5.1											6													6.46	8.53	10.77	12.92													3
1	FZ 14333	Not Collected	Hyloxalus delatorreae	2.15	4.13	4.13	4.48	3.78	5.22											6													6.46	8.53	10.77	12.92													25
1	FZ 14333	Not Collected	Hyloxalus delatorreae	2.15	4.31	4.13	4.57	3.83	5.21											8													6.46	8.53	10.77	12.92													6
1	FZ 14333	Not Collected	Hyloxalus delatorreae	2.15	4.31	4.13	4.57	3.86	5.18											6													6.46	8.27	10.77	12.83													7
1	FZ 14333	Not Collected	Hyloxalus delatorreae	1.98	4.31	4.31	4.82	4.04	5.21											6													6.46	8.61	12.06	11.97													7
1	FZ 14333	Not Collected	Hyloxalus delatorreae	2.07	4.31	3.88	4.31	3.68	5.11											6													7.92	10.08	10.34	12.4													7
1	FZ 14333	Not Collected	Hyloxalus delatorreae	2.15	4.31	4.05	4.48	3.79	5.06											7													6.2	8.27	10.77	12.92													4
1	FZ 14333	Not Collected	Hyloxalus delatorreae	2.15	3.96	4.13	4.48	3.79	5.11											6													6.46	8.53	10.77	12.92													22
1	FZ 14333	Not Collected	Hyloxalus delatorreae	2.15	4.13	4.13	4.57	3.84	5.22											8													6.46	8.61	10.77	12.92													6
1	FZ 14333	Not Collected	Hyloxalus delatorreae	2.41	4.31	4.13	5	3.96	5.03											8													6.46	8.53	12.06	12.83													7
1	FZ 14333	Not Collected	Hyloxalus delatorreae	1.98	4.31	4.13	4.65	3.84	4.99											6													7.24	9.65	10.08	12.92													7
1	FZ 14333	Not Collected	Hyloxalus delatorreae	2.07	4.31	4.13	4.74	3.94	4.92											7													6.03	8.01	10.34	11.97													4
1	FZ 14333	Not Collected	Hyloxalus delatorreae	2.15	4.82	3.88	4.31	3.66	4.95											8													6.2	8.27	10.77	12.4													7
1	FZ 14333	Not Collected	Hyloxalus delatorreae	2.15	3.96	4.05	4.48	3.8	5.06											6													6.46	8.53	10.77	12.92													3
1	FZ 14333	Not Collected	Hyloxalus delatorreae	2.15	4.13	4.05	4.48	3.81	5.15											8													6.46	8.61	10.77	12.92													21
1	FZ 14333	Not Collected	Hyloxalus delatorreae	2.15	4.31	4.13	4.57	3.85	5.21											6													6.46	8.61	10.77	12.92													6
1	FZ 14333	Not Collected	Hyloxalus delatorreae	2.15	4.31	4.13	4.57	3.86	5.13											6													6.46	8.61	10.77	14.47													7
1	FZ 14333	Not Collected	Hyloxalus delatorreae	1.98	4.31	4.13	4.74	3.9	5.24											6													6.46	8.61	9.99	12.92													7
1	FZ 14333	Not Collected	Hyloxalus delatorreae	2.07	4.31	4.05	4.65	3.86	4.84											8													5.94	7.92	10.34	11.89													7
1	FZ 14333	Not Collected	Hyloxalus delatorreae	2.15	4.31	3.88	4.31	3.66	4.97											8													6.2	8.27	10.68	12.32													5
1	FZ 14333	Not Collected	Hyloxalus delatorreae	2.15	3.96	4.05	4.48	3.81	5											6													6.46	8.53	10.77	12.92													3
1	FZ 14333	Not Collected	Hyloxalus delatorreae	2.15	4.13	4.05	4.57	3.82	5											8													6.46	8.61	10.85	12.92													22
1	FZ 14333	Not Collected	Hyloxalus delatorreae	2.15	4.31	4.13	4.57	3.89	5.15											6													6.46	8.7	10.77	12.92													7
1	FZ 14333	Not Collected	Hyloxalus delatorreae	2.15	4.31	4.13	4.65	3.87	5.25											6													6.46	8.61	10.77	12.75													7
1	FZ 14333	Not Collected	Hyloxalus delatorreae	1.98	4.31	4.22	4.74	3.98	5.27											6													6.46	8.61	9.99	11.97													7
1	FZ 14333	Not Collected	Hyloxalus delatorreae	2.07	4.31	4.13	4.74	3.92	4.87											8													5.94	7.92	10.42	12.4													8
1	FZ 14333	Not Collected	Hyloxalus delatorreae	2.15	4.31	3.88	4.31	3.72	4.99											7													6.29	8.35	10.77	12.92													5
1	FZ 14333	Not Collected	Hyloxalus delatorreae	2.15	3.96	4.05	4.48	3.78	5.21											8													6.46	8.61	10.77	12.92													3
1	FZ 14333	Not Collected	Hyloxalus delatorreae	2.15	4.13	4.05	4.48	3.81	5.2											8													6.46	8.61	10.85	12.92													20
1	FZ 14333	Not Collected	Hyloxalus delatorreae	2.41	4.31	4.13	4.57	3.84	5.12											8													6.55	8.61	12.06	12.83													6
1	FZ 14333	Not Collected	Hyloxalus delatorreae	2.15	4.31	4.13	4.57	3.85	5.2											6													7.24	9.65	10.85	11.89													6
1	FZ 14333	Not Collected	Hyloxalus delatorreae	1.98	4.31	4.22	4.74	3.88	5.15											6													6.46	8.7	9.99	12.4													7
1	FZ 14333	Not Collected	Hyloxalus delatorreae	2.07	4.82	3.88	4.31	3.69	4.97											8													5.94	8.01	10.34	12.92													7
1	FZ 14333	Not Collected	Hyloxalus delatorreae	2.15	4.31	4.05	4.48	3.81	5.1											8													6.2	8.35	10.77	12.83													9
1	FZ 14333	Not Collected	Hyloxalus delatorreae	2.15	3.96	4.05	4.48	3.81	5.1											6													6.46	8.53	10.77	12.92													21
1	FZ 14333	Not Collected	Hyloxalus delatorreae	2.15	4.13	4.05	4.57	3.83	5.31											8													6.46	8.61	10.77	12.92													7
1	FZ 14333	Not Collected	Hyloxalus delatorreae	2.15	4.31	4.13	4.57	3.85	5.22											8													6.46	8.61	10.77	11.97													6
1	FZ 14333	Not Collected	Hyloxalus delatorreae	1.98	4.31	4.13	4.65	3.9	5.17											6													6.46	8.61	9.99	12.4													7
1	FZ 14333	Not Collected	Hyloxalus delatorreae	2.07	4.31	3.88	4.31	3.57	4.91											8													5.94	7.92	10.34	12.92													7
1	FZ 14333	Not Collected	Hyloxalus delatorreae	2.15	4.31	4.05	4.48	3.78	5.06											8													6.2	8.27	10.77	12.92													8
1	FZ 14333	Not Collected	Hyloxalus delatorreae	2.15	3.96	4.05	4.48	3.8	5.11											6													6.46	8.53	10.77	12.92													21
1	FZ 14333	Not Collected	Hyloxalus delatorreae	2.15	4.13	4.05	4.57	3.84	5.18											8													6.46	8.53	10.94	14.47													7
1	FZ 14333	Not Collected	Hyloxalus delatorreae	2.15	4.31	4.13	4.57	3.84	5.15											6													6.46	8.53	10.77	11.97													6
1	FZ 14333	Not Collected	Hyloxalus delatorreae	1.98	4.31	4.22	4.74	3.86	5.12											6													6.46	8.61	9.91	12.4													6
1	FZ 14333	Not Collected	Hyloxalus delatorreae	2.07	4.31	3.88	4.31	3.66	5.09											8													5.94	7.92	10.34	12.92													6
1	FZ 14333	Not Collected	Hyloxalus delatorreae	2.15	4.31	4.05	4.57	3.79	5.05											7													6.2	8.27	10.68	12.92													4
1	FZ 14333	Not Collected	Hyloxalus delatorreae	2.15	3.96	4.13	4.57	3.84	5.21											6													6.46	8.53	10.77	12.92													22
1	FZ 14333	Not Collected	Hyloxalus delatorreae	2.15	4.13	4.13	4.57	3.88	5.18											6													6.46	8.61	10.94	12.92													6
1	FZ 14333	Not Collected	Hyloxalus delatorreae	2.15	4.31	4.22	4.65	3.89	5.23											6													6.46	8.61	10.77	12.92													6
1	FZ 14333	Not Collected	Hyloxalus delatorreae	1.98	4.31	4.31	4.82	4.08	5.33											6													6.46	8.7	9.99	11.97													7
1	FZ 14333	Not Collected	Hyloxalus delatorreae	2.07	4.31	3.88	4.31	3.67	5.2											8													5.94	7.92	10.42	12.83													7
1	FZ 14333	Not Collected	Hyloxalus delatorreae	2.15	4.31	4.05	4.48	3.81	5.12											6													6.2	8.27	10.77	12.92													7
1	FZ 14333	Not Collected	Hyloxalus delatorreae	2.15	3.96	4.05	4.48	3.82	5.13											8													6.46	8.53	10.77	12.92													20
1	FZ 14333	Not Collected	Hyloxalus delatorreae	2.15	4.13	4.13	4.57	3.87	5.15											8													6.46	8.61	10.77	12.92													6
1	FZ 14333	Not Collected	Hyloxalus delatorreae	2.41	4.31	4.13	4.57	3.85	5.12											8													6.46	8.61	12.06	14.21													6
1	FZ 14333	Not Collected	Hyloxalus delatorreae	1.98	4.31	4.13	4.74	3.9	5.18											6													7.24	9.65	9.99	11.97													8
1	FZ 14333	Not Collected	Hyloxalus delatorreae	2.07	4.31	4.22	4.74	3.99	4.89											8													5.94	7.92	10.34	12.4													8
1	FZ 14333	Not Collected	Hyloxalus delatorreae	2.15	4.82	3.88	4.31	3.68	5.2											8													6.2	8.27	10.77	12.83													5
1	FZ 14333	Not Collected	Hyloxalus delatorreae	2.15	3.96	4.05	4.48	3.76	5.15											8													6.46	8.44	10.77	12.92													3
1	FZ 14333	Not Collected	Hyloxalus delatorreae	2.15	4.13	4.05	4.48	3.81	5.13											8													6.46	8.61	10.77	12.92													20
1	FZ 14333	Not Collected	Hyloxalus delatorreae	2.15	4.31	4.13	4.57	3.87	5.13											8													6.46	8.61	10.77	12.92													6
1	FZ 14333	Not Collected	Hyloxalus delatorreae	2.15	4.31	4.13	4.57	3.88	5.09											6													6.46	8.61	10.77	12.92													6
1	FZ 14333	Not Collected	Hyloxalus delatorreae	1.98	4.31	4.22	4.74	3.99	5.21											6													6.46	8.61	9.99	11.89													7
1	FZ 14333	Not Collected	Hyloxalus delatorreae	2.15	4.31	3.88	4.31	3.66	4.9											8													5.94	7.92	10.77	12.4													7
1	FZ 14333	Not Collected	Hyloxalus delatorreae	2.15	4.31	4.05	4.48	3.78	5.13											6													6.37	8.44	10.77	13.01													8
1	FZ 14333	Not Collected	Hyloxalus delatorreae	2.15	3.96	4.05	4.48	3.8	5.1											6													6.46	8.53	10.77	12.92													21
1	FZ 14333	Not Collected	Hyloxalus delatorreae	2.15	4.31	4.13	4.57	3.86	5.14											8													6.46	8.53	10.77	12.92													6
1	FZ 14333	Not Collected	Hyloxalus delatorreae	2.41	4.31	4.13	4.57	3.85	5.14											8													6.46	8.61	12.06	12.92													6
1	FZ 14333	Not Collected	Hyloxalus delatorreae	1.98	4.31	4.22	4.74	3.88	5.15											6													7.24	9.65	9.91	11.97													7
1	FZ 14333	Not Collected	Hyloxalus delatorreae	2.07	4.31	4.13	4.65	3.86	4.84											8													5.94	7.92	10.34	12.4													7
1	FZ 14333	Not Collected	Hyloxalus delatorreae	2.15	4.82	3.88	4.31	3.67	5.1											8													6.2	8.27	10.77	12.92													6
1	FZ 14333	Not Collected	Hyloxalus delatorreae	2.15	3.96	4.05	4.48	3.76	5.14											6													6.46	8.53	10.77	12.92													3
1	FZ 14333	Not Collected	Hyloxalus delatorreae	2.15	4.13	4.13	4.48	3.82	5.21											8													6.46	8.53	10.85	12.92													22
1	FZ 14333	Not Collected	Hyloxalus delatorreae	2.15	4.31	4.13	4.57	3.85	5.17											8													6.46	8.53	10.77	12.92													6
1	FZ 14333	Not Collected	Hyloxalus delatorreae	2.15	4.31	4.13	4.57	3.84	5.21											6													6.46	8.61	10.77	11.89													6
1	FZ 14333	Not Collected	Hyloxalus delatorreae	1.98	4.31	4.13	4.65	3.87	5.15											6													6.46	8.7	9.99	12.92													7
1	FZ 14333	Not Collected	Hyloxalus delatorreae	2.07	4.31	3.88	4.39	3.68	4.86											8													5.94	7.92	10.34	12.92													7
1	FZ 14333	Not Collected	Hyloxalus delatorreae	2.15	4.31	4.05	4.48	3.78	5.06											6													6.2	8.27	10.77	12.92													7
1	FZ 14333	Not Collected	Hyloxalus delatorreae	2.15	3.96	4.13	4.57	3.84	5.06											6													6.46	8.53	10.77	12.92													23
1	FZ 14333	Not Collected	Hyloxalus delatorreae	2.15	4.13	4.13	4.57	3.85	5.06											8													6.46	8.61	10.77	12.92													6
1	FZ 14333	Not Collected	Hyloxalus delatorreae	2.15	4.31	4.13	4.57	3.82	5.03											8													6.46	8.61	10.77	12.06													7
1	FZ 14333	Not Collected	Hyloxalus delatorreae	1.98	4.31	4.13	4.65	3.84	4.9											6													6.46	8.53	9.99	16.11													7
1	FZ 14333	Not Collected	Hyloxalus delatorreae	2.07	4.31	3.88	4.31	3.69	5.01											8													5.94	7.92	10.42	12.92													7
1	FZ 14333	Not Collected	Hyloxalus delatorreae	2.15	4.31	4.05	4.48	3.77	5.02											6													6.2	8.27	10.77	12.92													3
1	FZ 14333	Not Collected	Hyloxalus delatorreae	2.15	3.96	4.13	4.57	3.83	5.09											8													6.46	8.53	10.85	12.92													23
1	FZ 14333	Not Collected	Hyloxalus delatorreae	2.15	4.13	4.13	4.57	3.88	5.1											6													6.46	8.53	10.77	12.92													7
1	FZ 14333	Not Collected	Hyloxalus delatorreae	2.15	4.31	4.13	4.65	3.91	5.15											6													6.46	8.61	10.77	12.83													7
1	FZ 14333	Not Collected	Hyloxalus delatorreae	1.98	4.31	4.13	4.65	3.83	5.06											6													6.46	8.61	9.99	11.97													7
1	FZ 14333	Not Collected	Hyloxalus delatorreae	2.15	4.31	3.88	4.31	3.67	5.16											7													5.94	7.92	10.77	12.4													7
1	FZ 14333	Not Collected	Hyloxalus delatorreae	2.15	4.31	4.05	4.48	3.77	5.22											6													6.46	8.53	10.77	12.92													4
1	FZ 14333	Not Collected	Hyloxalus delatorreae	2.15	3.96	4.05	4.48	3.8	5.26											8													6.46	8.61	10.77	12.92													23
1	FZ 14333	Not Collected	Hyloxalus delatorreae	2.15	4.31	4.13	4.57	3.88	5.21											8													6.46	8.61	10.77	12.92													6
1	FZ 14333	Not Collected	Hyloxalus delatorreae	2.15	4.31	4.13	4.57	3.89	5.19											8													6.46	8.61	10.77	12.92													6
1	FZ 14333	Not Collected	Hyloxalus delatorreae	1.98	4.31	4.22	4.65	3.85	5.06											7													6.46	8.61	10.08	11.97													7
1	FZ 14333	Not Collected	Hyloxalus delatorreae	2.15	4.31	3.88	4.31	3.65	5.07											6													5.94	8.01	10.59	12.49													7
1	FZ 14333	Not Collected	Hyloxalus delatorreae	2.15	4.31	4.05	4.48	3.78	5.22											6													6.46	8.44	10.77	12.92													10
1	FZ 14333	Not Collected	Hyloxalus delatorreae	2.15	3.96	4.13	4.48	3.82	5.24											8													6.46	8.53	10.77	12.92													21
1	FZ 14333	Not Collected	Hyloxalus delatorreae	2.15	4.31	4.13	4.57	3.85	5.22											8													6.46	8.53	10.85	12.92													7
1	FZ 14333	Not Collected	Hyloxalus delatorreae	2.15	4.31	4.13	4.65	3.88	5.26											8													6.46	8.53	10.77	12.92													7
1	FZ 14333	Not Collected	Hyloxalus delatorreae	1.98	4.31	4.13	4.74	3.85	5.26											6													6.46	8.7	9.99	11.89													7
1	FZ 14333	Not Collected	Hyloxalus delatorreae	2.07	4.31	3.88	4.31	3.7	5.17											8													5.94	7.92	10.34	12.4													6
1	FZ 14333	Not Collected	Hyloxalus delatorreae	2.15	4.31	4.05	4.48	3.79	5.01											6													6.29	8.27	10.68	12.83													3
1	FZ 14333	Not Collected	Hyloxalus delatorreae	2.15	3.96	4.13	4.57	3.89	5.17											6													6.46	8.53	10.77	12.92													20
1	FZ 14333	Not Collected	Hyloxalus delatorreae	2.15	4.13	4.13	4.57	3.87	5.17											8													6.46	8.53	10.77	12.92													6
1	FZ 14333	Not Collected	Hyloxalus delatorreae	2.15	4.31	4.13	4.57	3.88	5.22											8													6.46	8.61	10.77	12.92													7
1	FZ 14333	Not Collected	Hyloxalus delatorreae	1.98	4.31	4.22	4.65	3.88	5.25											6													6.46	8.61	9.99	12.92													7
1	FZ 14333	Not Collected	Hyloxalus delatorreae	2.07	4.31	3.88	4.31	3.7	5.2											8													5.94	7.92	10.34	11.97													8
1	FZ 14333	Not Collected	Hyloxalus delatorreae	2.15	4.31	3.96	4.48	3.73	5.28											7													6.2	8.27	10.77	12.49													9
1	FZ 14333	Not Collected	Hyloxalus delatorreae	2.15	3.96	4.05	4.48	3.82	5.15											8													6.46	8.61	10.77	12.75													21
1	FZ 14333	Not Collected	Hyloxalus delatorreae	2.15	4.13	4.13	4.48	3.89	5.24											7													6.46	8.53	10.77	12.92													6
1	FZ 14333	Not Collected	Hyloxalus delatorreae	2.15	4.31	4.13	4.57	3.9	5.16											8													6.46	8.53	10.77	12.92													7
1	FZ 14333	Not Collected	Hyloxalus delatorreae	1.98	4.31	4.13	4.65	3.88	5.18											6													6.46	8.61	9.91	12.83													8
1	FZ 14333	Not Collected	Hyloxalus delatorreae	2.07	4.31	4.13	4.65	3.91	4.86											8													5.94	7.92	10.34	12.92													8
1	FZ 14333	Not Collected	Hyloxalus delatorreae	2.15	4.31	3.88	4.31	3.71	5.24											8													6.29	8.27	10.77	11.89													6
1	FZ 14333	Not Collected	Hyloxalus delatorreae	2.15	3.96	4.05	4.48	3.82	5.28											6													6.46	8.53	10.77	12.4													3
1	FZ 14333	Not Collected	Hyloxalus delatorreae	2.15	4.13	4.13	4.48	3.82	5.28											8													6.46	8.53	10.77	12.92													21
1	FZ 14333	Not Collected	Hyloxalus delatorreae	2.15	4.31	4.13	4.57	3.89	5.28											8													6.46	8.53	10.77	12.92													7
1	FZ 14333	Not Collected	Hyloxalus delatorreae	2.15	4.31	4.13	4.57	3.88	5.2											6													6.46	8.61	10.77	12.92													7
1	FZ 14333	Not Collected	Hyloxalus delatorreae	1.98	4.31	4.22	4.65	3.88	5.27											6													6.46	8.7	9.99	12.92													8
1	FZ 14333	Not Collected	Hyloxalus delatorreae	2.07	4.31	4.05	4.65	3.78	4.83											8													5.94	7.92	10.34	11.97													7
1	FZ 14333	Not Collected	Hyloxalus delatorreae	2.15	4.31	3.88	4.31	3.65	5.09											8													6.29	8.27	10.77	12.4													6
1	FZ 14333	Not Collected	Hyloxalus delatorreae	2.15	3.96	4.05	4.48	3.78	5.07											8													6.37	8.53	10.77	12.92													2
1	FZ 14333	Not Collected	Hyloxalus delatorreae	2.15	4.13	4.13	4.57	3.86	5.04											8													6.46	8.61	10.85	12.92													25
1	FZ 14333	Not Collected	Hyloxalus delatorreae	2.15	4.31	4.13	4.57	3.88	5.08											6													6.46	8.61	10.77	12.92													6
1	FZ 14333	Not Collected	Hyloxalus delatorreae	2.15	4.31	4.13	4.57	3.89	5.09											6													6.46	8.18	10.77	12.92													6
1	FZ 14333	Not Collected	Hyloxalus delatorreae	1.98	4.31	4.13	4.65	3.82	4.85											6													6.46	8.7	9.99	11.97													7
1	FZ 14333	Not Collected	Hyloxalus delatorreae	2.07	4.31	3.88	4.31	3.65	5.01											8													5.94	8.01	10.34	12.4													7
1	FZ 14333	Not Collected	Hyloxalus delatorreae	2.15	4.31	4.05	4.48	3.76	5.16											7													6.2	8.27	10.77	12.92													3
1	FZ 14333	Not Collected	Hyloxalus delatorreae	2.15	3.96	4.13	4.48	3.83	5.17											8													6.46	8.53	10.85	12.92													23
1	FZ 14333	Not Collected	Hyloxalus delatorreae	2.15	4.13	4.13	4.57	3.89	5.14											8													6.46	8.61	10.77	12.92													7
1	FZ 14333	Not Collected	Hyloxalus delatorreae	2.15	4.31	4.13	4.57	3.85	5.16											8													6.46	8.61	10.77	12.83													7
1	FZ 14333	Not Collected	Hyloxalus delatorreae	1.98	4.31	4.13	4.65	3.8	5.01											7													6.46	8.61	9.99	12.06													7
1	FZ 14333	Not Collected	Hyloxalus delatorreae	2.07	4.31	3.88	4.31	3.64	5.24											8													5.94	8.01	10.34	12.92													7
1	FZ 14333	Not Collected	Hyloxalus delatorreae	2.15	4.31	4.05	4.48	3.79	5.24											8													6.2	8.27	10.77	12.92													3
1	FZ 14333	Not Collected	Hyloxalus delatorreae	2.15	3.96	4.13	4.57	3.8	5.25											6													6.46	8.44	10.77	12.92													21
1	FZ 14333	Not Collected	Hyloxalus delatorreae	2.15	4.13	4.13	4.57	3.88	5.22											8													6.46	8.61	10.77	12.92													6
1	FZ 14333	Not Collected	Hyloxalus delatorreae	2.15	4.31	4.13	4.57	3.83	5.23											8													6.46	8.27	10.77	12.92													6
1	FZ 14333	Not Collected	Hyloxalus delatorreae	1.98	4.31	4.22	4.65	3.85	5.13											6													6.46	8.61	9.99	12.92													7
1	FZ 14333	Not Collected	Hyloxalus delatorreae	2.07	4.31	3.96	4.31	3.67	5.24											8													5.94	7.92	10.34	11.97													7
1	FZ 14333	Not Collected	Hyloxalus delatorreae	2.15	4.31	4.05	4.48	3.8	5.33											8													6.2	8.27	10.77	12.4													6
1	FZ 14333	Not Collected	Hyloxalus delatorreae	2.15	3.96	4.13	4.57	3.85	5.27											8													6.46	8.53	10.77	12.92													20
1	FZ 14333	Not Collected	Hyloxalus delatorreae	2.15	4.13	4.13	4.57	3.88	5.24											8													6.37	8.61	10.85	12.92													7
1	FZ 14333	Not Collected	Hyloxalus delatorreae	2.15	4.31	4.22	4.65	3.91	5.22											8													6.46	8.61	10.77	12.92													8
1	FZ 14333	Not Collected	Hyloxalus delatorreae	1.98	4.31	4.22	4.65	3.88	5.03											8													6.46	8.61	9.99	12.83													8
1	FZ 14333	Not Collected	Hyloxalus delatorreae	2.15	4.31	4.13	4.65	3.87	4.93											8													6.03	7.92	10.77	12.92													7
1	FZ 14333	Not Collected	Hyloxalus delatorreae	2.15	4.31	3.88	4.31	3.67	4.93											6													6.46	8.53	10.77	11.97													5
1	FZ 14333	Not Collected	Hyloxalus delatorreae	2.15	3.96	4.05	4.48	3.75	5.21											8													6.46	8.61	10.77	12.4													3
1	FZ 14333	Not Collected	Hyloxalus delatorreae	2.15	4.31	4.13	4.48	3.78	5.27											8													6.46	8.7	10.85	12.92													21
1	FZ 14333	Not Collected	Hyloxalus delatorreae	2.15	4.31	4.13	4.57	3.83	5.22											7													6.46	8.61	10.77	12.92													7
1	FZ 14333	Not Collected	Hyloxalus delatorreae	2.15	4.31	4.13	4.57	3.85	5.25											6													6.46	8.7	10.77	12.92													7
1	FZ 14333	Not Collected	Hyloxalus delatorreae	1.98	4.31	4.13	4.65	3.85	5.21											6													6.46	8.53	9.99	12.92													8
1	FZ 14333	Not Collected	Hyloxalus delatorreae	2.07	4.31	4.05	4.65	3.79	4.89											8													5.94	8.01	10.34	12.92													7
1	FZ 14333	Not Collected	Hyloxalus delatorreae	2.15	4.31	3.88	4.31	3.68	5.14											8													6.2	8.27	10.77														6
1	FZ 14333	Not Collected	Hyloxalus delatorreae	2.15	3.96	4.05	4.48	3.78	5.13											8													6.46	8.61	10.77														3
1	FZ 14333	Not Collected	Hyloxalus delatorreae	2.15	4.13	4.05	4.48	3.85	5.21											8													6.46	8.61	10.85														21
1	FZ 14333	Not Collected	Hyloxalus delatorreae	2.15	4.31	4.13	4.57	3.88	5.2											8													6.46	8.61	10.77														7
1	FZ 14333	Not Collected	Hyloxalus delatorreae	2.15	4.31	4.13	4.65	3.87	5.24											7													6.46	8.61	10.77														6
1	FZ 14333	Not Collected	Hyloxalus delatorreae	1.98	4.31	4.22	4.65	3.92	5.16											6													6.46	8.61	9.99														8
1	FZ 14333	Not Collected	Hyloxalus delatorreae	2.07	4.31	4.13	4.65	3.86	5											8													5.94	7.92	10.34														7
1	FZ 14333	Not Collected	Hyloxalus delatorreae	2.15	4.31															8													6.29	8.35	10.77														6
1	FZ 14333	Not Collected	Hyloxalus delatorreae	2.15	3.96															6													6.46	8.53	10.77														3
1	FZ 14333	Not Collected	Hyloxalus delatorreae	2.15	4.13															8													6.46	8.61	10.85
1	FZ 14333	Not Collected	Hyloxalus delatorreae	2.15	4.31															8													6.46	8.61	10.77
1	FZ 14333	Not Collected	Hyloxalus delatorreae	2.15	4.31															6													6.46	8.61	10.77
1	FZ 14333	Not Collected	Hyloxalus delatorreae		4.31															6													6.46	8.61
1	FZ 14333	Not Collected	Hyloxalus delatorreae		4.31
1	FZ 14333	Not Collected	Hyloxalus delatorreae		4.31
	Males= 1		Min	1.64	3.19	2.67	3.45	2.42	3.62	3101	4307	0	66	0	3101	4307	0	965	0		2.67	3.36	4.31	5	6.29	6.89	8.1	8.79	10.16	12.06	14.04	14.73	5	6.55	8.18	9.82	11.37	13.09	0.96	2.99	3.54	9.15	3	66	324	393	2.04	6	2
	Calls= 10		Max	2.5	5	4.31	5.25	4.15	5.46	4393	4651	1292	77	19.28	4307	4651	1378	2776	1.43		3.27	3.96	5.25	6.12	6.37	6.98	8.1	8.79	10.16	12.06	14.04	14.73	7.92	10.77	12.49	16.11	16.88	17.23	2.78	4.08	6.56	16.95	7	77	416	489	2.54	10	26
	Notes= 61		mean	2.12	4.24	4.04	4.54	3.78	5	4258.15	4466.1	207.95	71.53	2.93	4151.9	4496.2	344.3	2288.3	0.23		3.08	3.73	4.6	5.37	6.33	6.94	8.1	8.79	10.16	12.06	14.04	14.73	6.37	8.48	10.64	12.68	14.53	16.66	2.29	3.62	5.69	10.88	6.1	71.46	363.34	434.6	2.31	6.72	7.99
	Pulses= 414		Sd	0.11	0.23	0.18	0.2	0.16	0.25	189.26	87.91	211.73	2.42	3.09	373.96	97.64	376.57	512.98	0.42		0.28	0.33	0.38	0.51	0.06	0.06							0.35	0.48	0.58	0.63	0.63	0.61	0.51	0.38	0.93	2.34	1.2	2.47	24.11	24.75	0.13	0.81	5.36
			Summary	1.64‒2.5 (2.12 ± 0.11)	3.19‒5 (4.24 ± 0.23)	2.67‒4.31 (4.04 ± 0.18)	3.45‒5.25 (4.54 ± 0.2)	2.42‒4.15 (3.78 ± 0.16)	3.62‒5.46 (5 ± 0.25)	3101‒4393 (4258.15 ± 189.26)	4307‒4651 (4466.1 ± 87.91)	0‒1292 (207.95 ± 211.73)	66‒77 (71.53 ± 2.42)	0‒19.28 (2.93 ± 3.09)	3101‒4307 (4151.9 ± 373.96)	4307‒4651 (4496.2 ± 97.64)	0‒1378 (344.3 ± 376.57)	965‒2776 (2288.3 ± 512.98)	0‒1.43 (0.23 ± 0.42)		2.67‒3.27 (3.08 ± 0.28)	3.36‒3.96 (3.73 ± 0.33)	4.31‒5.25 (4.6 ± 0.38)	5‒6.12 (5.37 ± 0.51)	6.29‒6.37 (6.33 ± 0.06)	6.89‒6.98 (6.94 ± 0.06)	8.1	8.79	10.16	12.06	14.04	14.73	5‒7.92 (6.37 ± 0.35)	6.55‒10.77 (8.48 ± 0.48)	8.18‒12.49 (10.64 ± 0.58)	9.82‒16.11 (12.68 ± 0.63)	11.37‒16.88 (14.53 ± 0.63)	13.09‒17.23 (16.66 ± 0.61)	0.96‒2.78 (2.29 ± 0.51)	2.99‒4.08 (3.62 ± 0.38)	3.54‒6.56 (5.69 ± 0.93)	9.15‒16.95 (10.88 ± 2.34)	3‒7 (6.1 ± 1.2)	66‒77 (71.46 ± 2.47)	324‒416 (363.34 ± 24.11)	393‒489 (434.6 ± 24.75)	2.04‒2.54 (2.31 ± 0.13)	6‒10 (6.72 ± 0.81)	2‒26 (7.99 ± 5.36)
[truncated: 5 more columns]

## Sheet: 4_Hyloxalus sp.
										Note					Call
Individual	#Fonozoo	# Museo	Especie	FF (kHz)	FD-2f0 (kHz)	F-5% (kHz)	F-95% (kHz)	MinF (kHz)	MaxF (kHz)	EstF (Hz)	EndF (Hz)	dfrq	ND-M (ms)	FM (kHz)	EstF (Hz)	EndF (Hz)	dfrq	CD-M (ms)	FM (kHz)	NH	3f0 (kHz)	4f0 (kHz)	5f0 (kHz)	6f0 (kHz)	7f0 (kHz)	8f0 (kHz)	9f0 (kHz)	CD (ms)	IC (s)	ICT (s)	CR (/min)	NC	ND (ms)	IN (ms)	INT (ms)	NR (/s)
1	FZ 14334	ZSFQ 4442	Hyloxalus sp. nov.	1.81	3.62	3.36	3.7	3.08	3.95	3359	3445	86	36	2.39	3359	3876	517	797	0.65	8	5.43	7.24	9.04	10.85	12.66	14.47		797	14.53	15.33	3.91	7	36	64	100	10
1	FZ 14334	ZSFQ 4442	Hyloxalus sp. nov.	1.81	3.62	3.45	3.79	3.22	4.06	3618	3618	0	41	0	3445	3790	345	880	0.39	7	5.43	7.24	9.04	10.94	12.75	14.47		880	37.85	37.89	1.58	8	41	71	112	8.93
1	FZ 14334	ZSFQ 4442	Hyloxalus sp. nov.	1.81	3.62	3.53	3.88	3.21	4.12	3704	3876	172	41	4.2	3015	3704	689	647	1.06	7	5.43	7.24	9.04	10.94	12.66	14.47		647	5.14	5.79	10.36	6	41	80	121	8.26
1	FZ 14334	ZSFQ 4442	Hyloxalus sp. nov.	1.81	3.62	3.53	3.88	3.17	4.14	3618	3962	344	44	7.82	3359	3704	345	867	0.4	7	5.43	7.24	9.22	10.94	12.75	14.47		867	7.67	8.54	7.03	8	44	85	129	7.75
1	FZ 14334	ZSFQ 4442	Hyloxalus sp. nov.	1.81	3.62	3.53	3.88	3.19	4.11	3618	3876	258	47	5.49	3445	3790	345	753	0.46	7	5.43	7.24	9.13	10.94	12.75	14.47		753	6.8	7.56	7.94	7	47	83	130	7.69
1	FZ 14334	ZSFQ 4442	Hyloxalus sp. nov.	1.81	3.62	3.53	3.88	3.2	4.17	3704	3876	172	44	3.91	3445	3790	345	741	0.47	8	5.43	7.24	9.13	10.94	12.66	13.01		741	7.34	8.08	7.43	7	44	113	157	6.37
1	FZ 14334	ZSFQ 4442	Hyloxalus sp. nov.	1.81	3.62	3.53	3.88	3.17	4.14	3618	3876	258	48	5.38	3531	3876	345	738	0.47	8	5.43	7.24	9.04	10.94	12.75	13.78		738				7	48	61	96	10.42
1	FZ 14334	ZSFQ 4442	Hyloxalus sp. nov.	1.81	3.62	3.45	3.7	3.14	3.96	3531	3531	0	35	0						7	5.43	7.24	9.04	10.85	12.58	14.47							35	73	113	8.85
1	FZ 14334	ZSFQ 4442	Hyloxalus sp. nov.	1.81	3.62	3.45	3.79	3.17	4.09	3618	3618	0	40	0						8	5.43	7.24	9.04	10.85	12.66	14.47							40	73	114	8.77
1	FZ 14334	ZSFQ 4442	Hyloxalus sp. nov.	1.81	3.62	3.53	3.79	3.21	4.1	3618	3704	86	41	2.1						8	5.43	7.24	9.04	10.85	12.66	14.47							41	70	112	8.93
1	FZ 14334	ZSFQ 4442	Hyloxalus sp. nov.	1.81	3.62	3.53	3.88	3.22	4.11	3704	3790	86	42	2.05						7	5.43	7.24	9.04	10.85	12.66	14.47							42	85	127	7.87
1	FZ 14334	ZSFQ 4442	Hyloxalus sp. nov.	1.81	3.62	3.53	3.88	3.21	4.19	3704	3704	0	42	0						7	5.43	7.24	9.04	10.85	12.83	14.47							42	82	127	7.87
1	FZ 14334	ZSFQ 4442	Hyloxalus sp. nov.	1.81	3.62	3.53	3.88	3.17	4.12	3618	3790	172	45	3.82						7	5.43	7.24	9.04	10.94	12.83	14.47							45	100	145	6.9
1	FZ 14334	ZSFQ 4442	Hyloxalus sp. nov.	1.81	3.62	3.53	3.88	3.17	4.15	3618	3790	172	45	3.82						7	5.43	7.24	9.13	10.85	12.75	14.47							45	76	102	9.8
1	FZ 14334	ZSFQ 4442	Hyloxalus sp. nov.	1.81	3.62	3.53	3.88	3.21	4.12	3618	3790	172	46	3.74						7	4.91	7.24	9.04	10.85	12.75	14.47							46	77	118	8.47
1	FZ 14334	ZSFQ 4442	Hyloxalus sp. nov.	1.64	3.27	3.19	3.62	2.9	3.79	3101	3445	344	25	13.76						8	5.17	6.55	8.27	9.91	11.54								25	84	125	8
1	FZ 14334	ZSFQ 4442	Hyloxalus sp. nov.	1.72	3.45	3.36	3.62	3.05	3.93	3445	3618	173	41	4.22						7	5.17	6.63	8.61	10.34	12.06								41	82	124	8.06
1	FZ 14334	ZSFQ 4442	Hyloxalus sp. nov.	1.72	3.45	3.36	3.7	3.01	3.95	3445	3618	173	41	4.22						7	5.17	6.89	8.7	10.34	12.14								41	92	135	7.41
1	FZ 14334	ZSFQ 4442	Hyloxalus sp. nov.	1.72	3.45	3.36	3.7	3.05	3.95	3531	3790	259	42	6.17						7	5.17	6.89	8.7	10.34	12.06								42	52	84	11.9
1	FZ 14334	ZSFQ 4442	Hyloxalus sp. nov.	1.72	3.45	3.36	3.7	3.1	3.92	3445	3704	259	43	6.02						7	5.17	6.89	8.7	10.42	12.06								43	65	105	9.52
1	FZ 14334	ZSFQ 4442	Hyloxalus sp. nov.	1.72	3.45	3.36	3.7	3.01	4.02	3531	3704	173	45	3.84						7	5.17	6.89	8.61	10.42	12.23								45	68	108	9.26
1	FZ 14334	ZSFQ 4442	Hyloxalus sp. nov.	1.72	3.45	3.27	3.62	3	3.89	3359	3531	172	32	5.38						8	5.43	6.89	8.61	10.34	12.06								32	75	117	8.55
1	FZ 14334	ZSFQ 4442	Hyloxalus sp. nov.	1.81	3.62	3.45	3.79	3.13	4.06	3531	3704	173	40	4.33						7	5.43	7.24	9.04	10.85	12.66								40	77	121	8.26
1	FZ 14334	ZSFQ 4442	Hyloxalus sp. nov.	1.81	3.62	3.45	3.79	3.16	4.04	3618	3704	86	40	2.15						7	5.43	7.24	9.04	10.85	12.66								40	94	138	7.25
1	FZ 14334	ZSFQ 4442	Hyloxalus sp. nov.	1.81	3.62	3.45	3.79	3.25	4.07	3618	3790	172	44	3.91						7	5.43	7.24	9.04	10.85	12.66								44	104	148	6.76
1	FZ 14334	ZSFQ 4442	Hyloxalus sp. nov.	1.81	3.62	3.45	3.79	3.17	4.08	3618	3704	86	44	1.95						7	5.43	7.24	9.04	10.85	12.66								44	58	96	10.42
1	FZ 14334	ZSFQ 4442	Hyloxalus sp. nov.	1.81	3.62	3.45	3.79	3.17	4.06	3618	3790	172	44	3.91						7	5.43	7.24	9.04	10.85	12.66								44	67	110	9.09
1	FZ 14334	ZSFQ 4442	Hyloxalus sp. nov.	1.81	3.62	3.45	3.79	3.19	4.08	3618	3704	86	47	1.83						7	5.43	7.24	9.04	10.85	12.66								47	67	110	9.09
1	FZ 14334	ZSFQ 4442	Hyloxalus sp. nov.	1.81	3.62	3.45	3.79	3.14	4.08	3445	3531	86	38	2.26						7	5.43	7.24	9.04	10.85	12.66								38	75	120	8.33
1	FZ 14334	ZSFQ 4442	Hyloxalus sp. nov.	1.81	3.62	3.36	3.7	3.06	3.95	3618	3790	172	42	4.1						7	5.43	7.24	9.04	10.77	12.58								42	73	122	8.2
1	FZ 14334	ZSFQ 4442	Hyloxalus sp. nov.	1.81	3.62	3.45	3.79	3.17	4.04	3618	3790	172	43	4						7	5.43	7.24	9.04	10.85	12.66								43	96	145	6.9
1	FZ 14334	ZSFQ 4442	Hyloxalus sp. nov.	1.81	3.62	3.45	3.79	3.16	4.03	3531	3704	173	45	3.84						7	5.43	7.24	9.04	10.85	12.66								45	51	88	11.36
1	FZ 14334	ZSFQ 4442	Hyloxalus sp. nov.	1.81	3.62	3.45	3.79	3.22	4.05	3618	3790	172	48	3.58						8	5.43	7.24	9.04	10.85	12.66								48	61	100	10
1	FZ 14334	ZSFQ 4442	Hyloxalus sp. nov.	1.81	3.62	3.45	3.79	3.18	4.09	3618	3790	172	49	3.51						7	5.43	7.24	9.04	10.85	12.66								49	70	111	9.01
1	FZ 14334	ZSFQ 4442	Hyloxalus sp. nov.	1.81	3.62	3.45	3.79	3.15	4.07	3618	3790	172	51	3.37						7	5.43	7.24	9.04	10.85	12.75								51	73	118	8.47
1	FZ 14334	ZSFQ 4442	Hyloxalus sp. nov.	1.81	3.62	3.45	3.79	3.16	4.04	3445	3618	173	37	4.68						8	5.43	7.24	9.04	10.85	12.66								37	83	131	7.63
1	FZ 14334	ZSFQ 4442	Hyloxalus sp. nov.	1.81	3.62	3.36	3.7	3.09	3.91	3531	3790	259	39	6.64						7	5.43	7.24	9.04	10.68	12.4								39	95	143	6.99
1	FZ 14334	ZSFQ 4442	Hyloxalus sp. nov.	1.81	3.62	3.45	3.79	3.14	4.04	3618	3790	172	41	4.2						7	5.43	7.24	9.04	10.85	12.66								41	56	89	11.24
1	FZ 14334	ZSFQ 4442	Hyloxalus sp. nov.	1.81	3.62	3.45	3.79	3.16	4.04	3531	3790	259	46	5.63						7	5.43	7.24	9.04	10.85	12.66								46	66	104	9.62
1	FZ 14334	ZSFQ 4442	Hyloxalus sp. nov.	1.81	3.62	3.45	3.79	3.17	4.09	3618	3704	86	48	1.79						7	5.43	7.24	9.04	10.85	12.66								48	70	110	9.09
1	FZ 14334	ZSFQ 4442	Hyloxalus sp. nov.	1.81	3.62	3.45	3.79	3.19	4.05	3618	3790	172	48	3.58						7	5.43	7.24	9.04	10.85	12.66								48	80	122	8.2
1	FZ 14334	ZSFQ 4442	Hyloxalus sp. nov.	1.81	3.62	3.45	3.79	3.2	4.05	3531	3790	259	50	5.18						7	5.43	7.24	9.04	10.85	12.66								50	81	122	8.2
1	FZ 14334	ZSFQ 4442	Hyloxalus sp. nov.	1.81	3.62	3.45	3.79	3.17	4.04	3531	3531	0	33	0						7	5.17	7.24	9.04	10.94	12.75								33	99	142	7.04
1	FZ 14334	ZSFQ 4442	Hyloxalus sp. nov.	1.72	3.45	3.36	3.62	3.05	3.89	3531	3618	87	38	2.29						7	5.43	6.89	8.7	10.34	12.06								38
1	FZ 14334	ZSFQ 4442	Hyloxalus sp. nov.	1.81	3.62	3.45	3.79	3.12	4.03	3531	3704	173	41	4.22						8	5.43	7.24	9.04	10.85	12.58								41
1	FZ 14334	ZSFQ 4442	Hyloxalus sp. nov.	1.81	3.62	3.45	3.79	3.16	4.04	3618	3704	86	42	2.05						8	5.43	7.24	9.04	10.85	12.66								42
1	FZ 14334	ZSFQ 4442	Hyloxalus sp. nov.	1.81	3.62	3.45	3.79	3.14	3.99	3618	3790	172	42	4.1						8	5.43	7.24	9.04	10.85	12.66								42
1	FZ 14334	ZSFQ 4442	Hyloxalus sp. nov.	1.81	3.62	3.45	3.79	3.16	4.02	3531	3790	259	44	5.89						8	5.43	7.24	9.04	10.85	12.66								44
1	FZ 14334	ZSFQ 4442	Hyloxalus sp. nov.	1.81	3.62	3.45	3.79	3.17	4.05	3531	3876	345	47	7.34						8	5.43	7.24	9.04	10.85	12.66								47
1	FZ 14334	ZSFQ 4442	Hyloxalus sp. nov.	1.81	3.62	3.45	3.79	3.08	4.07											8		7.24	9.04	10.85	12.66
2	FZ 14335	ZSFQ 4443	Hyloxalus sp. nov.	1.89	3.79	3.7	4.05	3.36	4.33	3704	3359	345	35	9.86	3704	3790	86	696	0.12	8	5.68	7.67	9.56	11.46	13.52	15.33	17.83	696	4.54	5.24	11.45	7	35	64	99	10.1
2	FZ 14335	ZSFQ 4443	Hyloxalus sp. nov.	1.98	3.96	3.79	4.13	3.37	4.39	3876	3618	258	33	7.82	3704	3790	86	567	0.15	9	5.94	7.92	9.91	11.89	13.87	15.85	17.83	567	4.67	5.23	11.47	6	33	69	102	9.8
2	FZ 14335	ZSFQ 4443	Hyloxalus sp. nov.	1.98	3.96	3.79	4.13	3.46	4.42	3876	3790	86	33	2.61	3790	3790	0	694	0	8	5.94	7.92	9.91	11.97	13.95	15.93	17.83	694				7	33	78	110	9.09
2	FZ 14335	ZSFQ 4443	Hyloxalus sp. nov.	1.98	3.96	3.79	4.13	3.5	4.43	3962	3704	258	37	6.97						9	5.94	7.92	9.91	11.89	13.87	15.85	17.83						37	70	107	9.35
2	FZ 14335	ZSFQ 4443	Hyloxalus sp. nov.	1.98	3.96	3.79	4.13	3.45	4.45	3876	3704	172	38	4.53						8	5.94	7.92	9.91	11.97	13.95	15.93							38	77	115	8.7
2	FZ 14335	ZSFQ 4443	Hyloxalus sp. nov.	1.98	3.96	3.79	4.22	3.4	4.47	3962	3790	172	38	4.53						8	5.94	7.92	9.91	11.89	13.87	15.85							38	85	123	8.13
2	FZ 14335	ZSFQ 4443	Hyloxalus sp. nov.	1.98	3.96	3.79	4.13	3.43	4.47	3876	3790	86	41	2.1						8	5.94	7.92	9.91	11.89	13.87	15.85							41	50	86	11.63
2	FZ 14335	ZSFQ 4443	Hyloxalus sp. nov.	1.98	3.96	3.7	4.05	3.39	4.28	3618	3445	173	36	4.81						8	5.86	7.84	9.82	11.71	13.61	15.59							36	64	98	10.2
2	FZ 14335	ZSFQ 4443	Hyloxalus sp. nov.	1.98	3.96	3.79	4.13	3.43	4.48	3876	3790	86	34	2.53						8	5.94	7.92	9.91	11.89	13.87	15.85							34	74	109	9.17
2	FZ 14335	ZSFQ 4443	Hyloxalus sp. nov.	1.98	3.96	3.79	4.13	3.43	4.44	3876	3704	172	35	4.91						8	5.94	7.92	9.91	11.89	13.87	15.85							35	72	110	9.09
2	FZ 14335	ZSFQ 4443	Hyloxalus sp. nov.	1.98	3.96	3.79	4.22	3.41	4.44	3876	3790	86	38	2.26						8	5.94	7.92	9.91	11.89	13.87	15.85							38	87	124	8.06
2	FZ 14335	ZSFQ 4443	Hyloxalus sp. nov.	1.98	3.96	3.79	4.22	3.48	4.45	3962	3790	172	38	4.53						8	5.94	7.92	9.99	11.89	13.87	15.93							38	53	88	11.36
2	FZ 14335	ZSFQ 4443	Hyloxalus sp. nov.	1.98	3.96	3.79	4.22	3.43	4.52	3876	3790	86	41	2.1						8	5.94	7.92	9.91	11.97	13.87	15.85							41	64	99	10.1
2	FZ 14335	ZSFQ 4443	Hyloxalus sp. nov.	1.98	3.96	3.7	4.05	3.31	4.3	3704	3531	173	35	4.94						8	5.94	7.84	9.82	11.71	13.7	15.59							35	77	110	9.09
2	FZ 14335	ZSFQ 4443	Hyloxalus sp. nov.	1.98	3.96	3.79	4.13	3.37	4.52	3876	3531	345	36	9.58						8	5.94	7.92	9.91	11.89	13.87	15.85							36	77	113	8.85
2	FZ 14335	ZSFQ 4443	Hyloxalus sp. nov.	1.98	3.96	3.79	4.13	3.43	4.44	3962	3790	172	33	5.21						8	5.94	7.92	9.91	11.89	13.87	15.85							33	74	114	8.77
2	FZ 14335	ZSFQ 4443	Hyloxalus sp. nov.	1.98	3.96	3.79	4.22	3.39	4.53	3876	3704	172	35	4.91						9	5.94	7.92	9.99	11.89	13.87	15.85							35	92	129	7.75
2	FZ 14335	ZSFQ 4443	Hyloxalus sp. nov.	1.98	3.96	3.88	4.22	3.39	4.5	3962	3790	172	40	4.3						9	5.94	7.92	9.99	11.89	13.87	15.85							40
2	FZ 14335	ZSFQ 4443	Hyloxalus sp. nov.	1.98	3.96	3.88	4.22	3.47	4.53	3876	3790	86	37	2.32						8	6.03	8.01	10.08	12.06	14.13	16.11							37
2	FZ 14335	ZSFQ 4443	Hyloxalus sp. nov.	1.98	3.96	3.79	4.22	3.42	4.45	3876	3790	86	41	2.1						8	5.94	7.92	9.91	11.89	13.87	15.85							41
3	FZ 14336	ZSFQ 4444	Hyloxalus sp. nov.	1.89	3.79	3.53	3.88	3.27	4.19	3704	3790	86	26	3.31	3704	4134	430	495	0.87	8	5.68	7.58	9.47	11.37	13.26	15.16	17.74	495	4.99	5.49	10.93	6	26	56	82	12.2
3	FZ 14336	ZSFQ 4444	Hyloxalus sp. nov.	1.89	3.79	3.7	4.05	3.43	4.31	3790	4048	258	28	9.21	3618	4134	516	495	1.04	9	5.68	7.58	9.47	11.54	13.26	15.25	17.14	497	4.74	5.24	11.45	6	28	61	89	11.24
3	FZ 14336	ZSFQ 4444	Hyloxalus sp. nov.	1.98	3.96	3.79	4.13	3.43	4.4	3876	3962	86	30	2.87	3618	4307	689	512	1.35	8	5.94	7.92	9.91	11.89	13.87	15.85	17.14	495	12.7	13.2	4.55	6	30	62	92	10.87
3	FZ 14336	ZSFQ 4444	Hyloxalus sp. nov.	1.98	3.96	3.79	4.13	3.45	4.42	3962	4134	172	30	5.73	3704	4048	344	500	0.69	8	5.94	7.92	9.91	11.89	13.87	15.85		512	5.04	5.56	10.79	6	30	66	96	10.42
3	FZ 14336	ZSFQ 4444	Hyloxalus sp. nov.	1.98	3.96	3.79	4.13	3.41	4.43	3962	4134	172	30	5.73	3704	3962	258	495	0.52	7	5.94	7.92	9.99	11.89	13.87	15.85		500	6.55	7.05	8.51	6	30	77	107	9.35
3	FZ 14336	ZSFQ 4444	Hyloxalus sp. nov.	1.98	3.96	3.79	4.13	3.45	4.41	3876	4134	258	29	8.9	3704	4048	344	390	0.88	8	5.94	7.92	9.99	11.89	13.87	15.25		495	4.81	5.31	11.3	6	29	51	77	12.99
3	FZ 14336	ZSFQ 4444	Hyloxalus sp. nov.	1.89	3.96	3.53	3.88	3.28	4.12	3531	4307	776	26	29.85	3618	4048	430	407	1.06	6	5.94	7.58	9.47	11.37	13.26	15.85		390	3.88	4.27	14.05	6	26	58	87	11.49
3	FZ 14336	ZSFQ 4444	Hyloxalus sp. nov.	1.89	3.79	3.7	4.05	3.39	4.26	3790	4221	431	29	14.86	3531	3962	431	394	1.09	9	5.68	7.92	9.91	11.89	13.87	15.76		407	3.65	4.06	14.78	5	29	64	93	10.75
3	FZ 14336	ZSFQ 4444	Hyloxalus sp. nov.	1.98	3.96	3.79	4.13	3.38	4.33	3876	3962	86	29	2.97	3618	4048	430	386	1.11	8	5.94	7.92	9.91	11.89	13.87	15.85		394	2.05	2.44	24.59	5	29	66	95	10.53
3	FZ 14336	ZSFQ 4444	Hyloxalus sp. nov.	1.98	3.96	3.79	4.13	3.41	4.35	3876	3962	86	29	2.97	3618	3962	344	373	0.92	8	5.94	7.92	9.91	11.89	13.87	15.76		386	3.63	4.02	14.93	5	29	90	116	8.62
3	FZ 14336	ZSFQ 4444	Hyloxalus sp. nov.	1.98	3.96	3.79	4.13	3.42	4.43	3876	4134	258	27	9.56	3704	4134	430	368	1.17	8	5.94	7.92	9.91	11.8	13.78	15.16		373	4.25	4.62	12.99	5	27	53	75	13.33
3	FZ 14336	ZSFQ 4444	Hyloxalus sp. nov.	1.98	3.96	3.79	4.13	3.39	4.36	3876	3962	86	29	2.97	3704	3962	258	396	0.65	8	5.94	7.49	9.47	11.37	13.26	15.59		368	2.85	3.22	18.63	5	29	52	80	12.5
3	FZ 14336	ZSFQ 4444	Hyloxalus sp. nov.	1.89	3.79	3.62	3.96	3.32	4.15	3618	3704	86	21	4.1	3531	4048	517	390	1.33	8	5.68	7.92	9.91	11.89	13.26	15.85		396	2.48	2.88	20.83	5	21	62	90	11.11
3	FZ 14336	ZSFQ 4444	Hyloxalus sp. nov.	1.98	3.96	3.7	4.05	3.35	4.32	3790	3962	172	29	5.93	3531	4048	517	382	1.35	8	5.94	7.92	9.91	11.89	13.87	15.85		390	4.07	4.46	13.45	5	29	73	100	10
3	FZ 14336	ZSFQ 4444	Hyloxalus sp. nov.	1.98	3.96	3.79	4.13	3.42	4.37	3876	3962	86	28	3.07	3618	3962	344	476	0.72	8	5.94	7.92	9.91	11.89	13.87	15.85		382	4.48	4.86	12.35	5	28	93	122	8.2
3	FZ 14336	ZSFQ 4444	Hyloxalus sp. nov.	1.98	3.96	3.79	4.22	3.55	4.46	3962	4048	86	27	3.19	3704	3962	258	406	0.64	8	5.94	7.92	9.91	11.89	13.87	15.85		476	2.64	3.12	19.23	6	27	61	85	11.76
3	FZ 14336	ZSFQ 4444	Hyloxalus sp. nov.	1.98	3.96	3.79	4.13	3.5	4.38	3962	4134	172	29	5.93	3618	3962	344	393	0.88	8	5.94	7.92	9.91	11.89	13.87	15.16		406	2.8	3.21	18.69	5	29	64	92	10.87
3	FZ 14336	ZSFQ 4444	Hyloxalus sp. nov.	1.98	3.96	3.79	4.22	3.44	4.4	3876	4048	172	28	6.14	3618	3962	344	386	0.89	8	5.94	7.58	7.49	11.37	13.26	15.68		393	4.73	5.13	11.7	5	28	67	96	10.42
3	FZ 14336	ZSFQ 4444	Hyloxalus sp. nov.	1.89	3.79	3.53	3.88	3.28	4.12	3618	3531	87	24	3.63	3704	4048	344	488	0.7	8	5.68	7.92	9.47	11.8	13.7	15.85		386	5.14	5.53	10.85	5	24	74	103	9.71
3	FZ 14336	ZSFQ 4444	Hyloxalus sp. nov.	1.89	3.79	3.62	3.96	3.37	4.26	3790	3876	86	28	3.07						9	5.68	7.92	9.91	11.89	13.78	15.76		488				6	28	79	107	9.35
3	FZ 14336	ZSFQ 4444	Hyloxalus sp. nov.	1.98	3.96	3.79	4.13	3.44	4.35	3876	3876	0	29	0						8	5.94	8.1	9.91	11.89	13.78	15.85							29	56	83	12.05
3	FZ 14336	ZSFQ 4444	Hyloxalus sp. nov.	1.98	3.96	3.79	4.13	3.53	4.36	3876	4048	172	30	5.73						8	5.94	7.92	9.91	11.89	13.87	15.85							30	59	87	11.49
3	FZ 14336	ZSFQ 4444	Hyloxalus sp. nov.	1.98	3.96	3.79	4.13	3.48	4.42	3962	3962	0	28	0						8	5.94	7.92	9.91	11.89	13.87	15.25							28	64	93	10.75
3	FZ 14336	ZSFQ 4444	Hyloxalus sp. nov.	1.98	3.96	3.79	4.13	3.5	4.39	3876	4307	431	28	15.39						8	5.94	7.58	9.91	11.37	13.26	15.76							28	69	96	10.42
3	FZ 14336	ZSFQ 4444	Hyloxalus sp. nov.	1.98	3.96	3.62	3.96	3.31	4.11	3704	3962	258	27	9.56						8	5.94	7.92	9.56	11.8	13.78	15.85							27	85	112	8.93
3	FZ 14336	ZSFQ 4444	Hyloxalus sp. nov.	1.89	3.79	3.7	4.05	3.42	4.2	3790	4134	344	28	12.29						8	5.68	7.92	9.91	11.89	13.87	15.85							28	54	79	12.66
3	FZ 14336	ZSFQ 4444	Hyloxalus sp. nov.	1.98	3.96	3.79	4.13	3.45	4.31	3790	3962	172	29	5.93						8	5.94	7.92	9.91	11.89	13.87	15.85							29	57	86	11.63
3	FZ 14336	ZSFQ 4444	Hyloxalus sp. nov.	1.98	3.96	3.79	4.13	3.41	4.43	3962	4048	86	27	3.19						8	5.94	7.92	9.99	11.89	13.87	15.07							27	62	90	11.11
3	FZ 14336	ZSFQ 4444	Hyloxalus sp. nov.	1.98	3.96	3.79	4.13	3.55	4.43	3962	4048	86	27	3.19						8	5.94	7.41	9.91	11.28	13.09	15.5							27	68	97	10.31
3	FZ 14336	ZSFQ 4444	Hyloxalus sp. nov.	1.98	3.96	3.79	4.13	3.43	4.41	3962	4048	86	31	2.77						8	5.94	7.92	9.47	11.8	13.52	15.76							31	87	115	8.7
3	FZ 14336	ZSFQ 4444	Hyloxalus sp. nov.	1.89	3.79	3.53	3.88	3.21	4.13	3704	3876	172	25	6.88						8	5.68	7.92	9.91	11.8	13.87	15.85							25	60	77	12.99
3	FZ 14336	ZSFQ 4444	Hyloxalus sp. nov.	1.98	3.96	3.7	4.05	3.37	4.29	3790	3876	86	28	3.07						8	5.94	7.92	9.91	11.89	13.87	15.85							28	58	86	11.63
3	FZ 14336	ZSFQ 4444	Hyloxalus sp. nov.	1.98	3.96	3.79	4.13	3.43	4.38	3876	3876	0	28	0						8	5.94	7.92	9.99	11.89	13.87	15.85							28	65	94	10.64
3	FZ 14336	ZSFQ 4444	Hyloxalus sp. nov.	1.98	3.96	3.79	4.22	3.47	4.51	3962	4048	86	29	2.97						8	5.94	7.92	9.91	11.89	13.87	15.16							29	75	103	9.71
3	FZ 14336	ZSFQ 4444	Hyloxalus sp. nov.	1.98	3.96	3.79	4.13	3.5	4.38	3876	4307	431	28	15.39						8	5.94	7.49	9.91	11.37	13.09	15.33							28	58	84	11.9
3	FZ 14336	ZSFQ 4444	Hyloxalus sp. nov.	1.98	3.96	3.79	4.13	3.47	4.35	3876	3962	86	28	3.07						8	5.94	7.58	9.47	11.37	13.26	15.76							28	63	93	10.75
3	FZ 14336	ZSFQ 4444	Hyloxalus sp. nov.	1.89	3.79	3.53	3.88	3.28	4.12	3618	3618	0	17	0						7	5.68	7.58	9.47	11.54	13.44	15.16							17	67	97	10.31
3	FZ 14336	ZSFQ 4444	Hyloxalus sp. nov.	1.89	3.79	3.62	3.96	3.39	4.23	3790	3876	86	28	3.07						9	5.68	7.92	9.39	11.8	13.87	15.16							28	73	104	9.62
3	FZ 14336	ZSFQ 4444	Hyloxalus sp. nov.	1.89	3.79	3.7	4.05	3.42	4.36	3876	4048	172	28	6.14						8	5.68	7.92	9.91	11.8	13.78	15.59							28	55	82	12.2
3	FZ 14336	ZSFQ 4444	Hyloxalus sp. nov.	1.98	3.96	3.79	4.13	3.42	4.36	3876	4048	172	31	5.55						7	5.94	7.49	9.91	11.37	13.01	15.85							28	64	90	11.11
3	FZ 14336	ZSFQ 4444	Hyloxalus sp. nov.	1.98	3.96	3.53	3.88	3.26	4.13	3704	3704	0	25	0						8	5.94	7.58	9.39	11.37	13.26	15.85							31	65	91	10.99
3	FZ 14336	ZSFQ 4444	Hyloxalus sp. nov.	1.89	3.79	3.62	3.96	3.34	4.27	3790	3790	0	30	0						8	5.68	7.84	9.47	11.71	13.78	15.16							25	74	103	9.71
3	FZ 14336	ZSFQ 4444	Hyloxalus sp. nov.	1.89	3.79	3.7	4.05	3.38	4.34	3876	3962	86	30	2.87						8	5.68	7.92	9.91	11.89	13.87	15.33							30	51	73	13.7
3	FZ 14336	ZSFQ 4444	Hyloxalus sp. nov.	1.98	3.96	3.79	4.13	3.47	4.4	3876	4048	172	29	5.93						8	5.94	7.92	9.91	11.8	13.78	15.76							30	59	88	11.36
3	FZ 14336	ZSFQ 4444	Hyloxalus sp. nov.	1.98	3.96	3.79	4.13	3.47	4.35	3531	3618	87	27	3.22						8	5.94	7.58	9.91	11.37	13.26	15.85							30	62	91	10.99
3	FZ 14336	ZSFQ 4444	Hyloxalus sp. nov.	1.98	3.96	3.45	3.79	3.2	3.95	3790	3790	0	27	0						8	5.94	7.58	9.47	11.37	13.35	15.07							29	76	105	9.52
3	FZ 14336	ZSFQ 4444	Hyloxalus sp. nov.	1.89	3.79	3.62	3.96	3.35	4.14	3790	3790	0	26	0						5	5.68	7.58	9.47	11.89	13.78	15.42							27	52	81	12.35
3	FZ 14336	ZSFQ 4444	Hyloxalus sp. nov.	1.89	3.79	3.7	4.31	3.43	4.59	3876	3962	86	29	2.97						9	5.68	7.75	9.47	11.89	13.78	15.59							27	52	81	12.35
3	FZ 14336	ZSFQ 4444	Hyloxalus sp. nov.	1.89	3.79	3.7	4.13	3.47	4.36	3618	3618	0	23	0						8	5.68	7.92	9.91	11.37	13.18	15.85							26	61	89	11.24
3	FZ 14336	ZSFQ 4444	Hyloxalus sp. nov.	1.98	3.96	3.79	4.13	3.45	4.34	3790	3876	86	29	2.97						8	5.94	7.58	9.91	11.37	13.35	15.07							29	66	94	10.64
3	FZ 14336	ZSFQ 4444	Hyloxalus sp. nov.	1.98	3.96	3.53	3.88	3.33	4.12	3790	3962	172	29	5.93						8	5.94	7.58	9.47	11.8	13.7	15.16							29	51	73	13.7
3	FZ 14336	ZSFQ 4444	Hyloxalus sp. nov.	1.89	3.79	3.53	3.88	3.34	4.1	3876	3962	86	29	2.97						8	5.68	7.84	9.65	11.89	13.87	15.85							23	57	84	11.9
3	FZ 14336	ZSFQ 4444	Hyloxalus sp. nov.	1.89	3.79	3.7	4.05	3.39	4.29	3962	3962	0	30	0						8	5.68	7.92	9.82	11.8	13.87	15.85							29	62	88	11.36
3	FZ 14336	ZSFQ 4444	Hyloxalus sp. nov.	1.98	3.96	3.7	4.13	3.41	4.36	3618	3618	0	29	0						8	5.94	7.92	9.91	11.28	13.09	15.85							29	66	95	10.53
3	FZ 14336	ZSFQ 4444	Hyloxalus sp. nov.	1.98	3.96	3.79	4.13	3.44	4.41	3790	3876	86	29	2.97						8	5.94	7.58	9.91	11.37	13.26	15.68							29	59	86	11.63
3	FZ 14336	ZSFQ 4444	Hyloxalus sp. nov.	1.98	3.96	3.79	4.13	3.47	4.51	3876	3876	0	29	0						7	5.94	7.58	9.47	11.89	13.87	15.85							30	60	88	11.36
3	FZ 14336	ZSFQ 4444	Hyloxalus sp. nov.	1.89	3.79	3.53	3.88	3.2	4.06	3876	4048	172	28	6.14						8	5.68	7.92	9.47	11.89	13.87	15.16							29	66	94	10.64
3	FZ 14336	ZSFQ 4444	Hyloxalus sp. nov.	1.89	3.79	3.7	4.05	3.4	4.2	3876	4048	172	27	6.37						8	5.68	7.92	9.91	11.89	13.87	15.25							29	69	99	10.1
3	FZ 14336	ZSFQ 4444	Hyloxalus sp. nov.	1.98	3.96	3.79	4.13	3.39	4.34	3704	3704	0	23	0						8	5.94	7.92	9.91	11.28	13.18	15.59							29	49	74	13.51
3	FZ 14336	ZSFQ 4444	Hyloxalus sp. nov.	1.98	3.96	3.79	4.13	3.46	4.36	3876	3704	172	27	6.37						8	5.94	7.58	9.91	11.71	13.7	15.59							28	58	86	11.63
3	FZ 14336	ZSFQ 4444	Hyloxalus sp. nov.	1.98	3.96	3.79	4.13	3.41	4.38	3876	4134	258	26	9.92						8	5.94	7.84	9.47	11.89	13.78	15.68							27	64	93	10.75
3	FZ 14336	ZSFQ 4444	Hyloxalus sp. nov.	1.89	3.79	3.45	3.88	3.21	4.1	3962	4134	172	29	5.93						7	5.68	7.92	9.82	11.89	13.87	15.85							23	76	104	9.62
3	FZ 14336	ZSFQ 4444	Hyloxalus sp. nov.	1.98	3.96	3.7	4.05	3.37	4.28	3962	4134	172	28	6.14						9	5.94	7.92	9.99	11.89	13.95	15.16							27	51	78	12.82
3	FZ 14336	ZSFQ 4444	Hyloxalus sp. nov.	1.98	3.96	3.79	4.13	3.47	4.36	3704	3790	86	27	3.19						8	5.94	7.92	9.91	11.28	13.18	15.5							26	61	88	11.36
3	FZ 14336	ZSFQ 4444	Hyloxalus sp. nov.	1.98	3.96	3.79	4.22	3.48	4.36	3790	3790	0	28	0						7	5.94	7.58	9.99	11.37	13.26	15.85							29	61	90	11.11
3	FZ 14336	ZSFQ 4444	Hyloxalus sp. nov.	1.98	3.96	3.79	4.22	3.55	4.41	3876	3962	86	28	3.07						7	5.94	7.58	9.47	11.8	13.52	15.85							28	65	96	10.42
3	FZ 14336	ZSFQ 4444	Hyloxalus sp. nov.	1.89	3.79	3.53	3.88	3.28	4.11	3876	3962	86	30	2.87						8	5.68	7.92	9.56	11.89	13.87	14.99							27	48	74	13.51
3	FZ 14336	ZSFQ 4444	Hyloxalus sp. nov.	1.89	3.79	3.7	4.05	3.32	4.24	3876	3962	86	30	2.87						8	5.68	7.92	9.91	11.37	13.26	15.25							28	57	83	12.05
3	FZ 14336	ZSFQ 4444	Hyloxalus sp. nov.	1.98	3.96	3.7	4.13	3.48	4.36	3531	3704	173	25	6.92						8	5.94	7.58	9.91	11.8	13.7	15.76							28	59	90	11.11
3	FZ 14336	ZSFQ 4444	Hyloxalus sp. nov.	1.98	3.96	3.79	4.13	3.46	4.42	3790	3876	86	28	3.07						7	5.94	7.92	9.47	11.8	13.7	15.85							30	64	94	10.64
3	FZ 14336	ZSFQ 4444	Hyloxalus sp. nov.	1.98	3.79	3.79	4.13	3.5	4.42	3876	3962	86	29	2.97						7	5.68	7.92	9.82	11.89	13.78	15.93							30	77	106	9.43
3	FZ 14336	ZSFQ 4444	Hyloxalus sp. nov.	1.89	3.96	3.62	3.96	3.28	4.17	3876	4048	172	29	5.93						7	5.86	7.92	9.82	11.89	13.87	15.93							25	65	92	10.87
3	FZ 14336	ZSFQ 4444	Hyloxalus sp. nov.	1.98	3.96	3.7	4.05	3.34	4.27	3876	4048	172	32	5.38						8	5.94	7.92	9.91	11.28	13.26	15.16							28	58	87	11.49
3	FZ 14336	ZSFQ 4444	Hyloxalus sp. nov.	1.98	3.96	3.79	4.13	3.46	4.38	3531	3531	0	27	0						9	5.94	7.49	9.99	11.37	13.26	15.16							29	62	91	10.99
3	FZ 14336	ZSFQ 4444	Hyloxalus sp. nov.	1.98	3.96	3.79	4.13	3.45	4.46	3790	3790	0	27	0						8	5.94	7.58	9.47	11.8	13.87	15.85							29	74	105	9.52
3	FZ 14336	ZSFQ 4444	Hyloxalus sp. nov.	1.98	3.79	3.79	4.13	3.44	4.45	3876	4048	172	30	5.73						7	5.68	7.75	9.56	11.89	13.87	15.85							32	56	82	12.2
3	FZ 14336	ZSFQ 4444	Hyloxalus sp. nov.	1.89	3.79	3.53	3.88	3.21	4.07	3876	4048	172	31	5.55						7	5.68	7.92	9.82	11.89	13.87	14.99							27	59	88	11.36
3	FZ 14336	ZSFQ 4444	Hyloxalus sp. nov.	1.89	3.96	3.62	4.05	3.34	4.26	3876	4048	172	31	5.55						8	5.94	7.92	9.99	11.2	13.18	15.25							27	64	93	10.75
3	FZ 14336	ZSFQ 4444	Hyloxalus sp. nov.	1.98	3.96	3.7	4.05	3.49	4.32	3618	3445	173	26	6.65						8	5.94	7.58	9.91	11.46	13.26	15.68							30	70	100	10
3	FZ 14336	ZSFQ 4444	Hyloxalus sp. nov.	1.98	3.96	3.79	4.13	3.43	4.35	3790	3790	0	27	0						8	5.94	7.58	9.47	11.89	13.87	15.76							31	57	80	12.5
3	FZ 14336	ZSFQ 4444	Hyloxalus sp. nov.	1.98	3.79	3.79	4.13	3.52	4.42	3876	3962	86	31	2.77						8	5.68	7.92	9.56	11.89	13.87	15.85							31	58	86	11.63
3	FZ 14336	ZSFQ 4444	Hyloxalus sp. nov.	1.89	3.79	3.53	3.88	3.28	4.11	3876	3962	86	30	2.87						8	5.77	7.92	9.91	11.89	13.95	15.16							26	64	91	10.99
3	FZ 14336	ZSFQ 4444	Hyloxalus sp. nov.	1.89	3.96	3.7	4.05	3.4	4.24	3876	4048	172	28	6.14						9	5.94	7.92	9.91	11.89	13.87	15.16							27	71	100	10
3	FZ 14336	ZSFQ 4444	Hyloxalus sp. nov.	1.98	3.96	3.79	4.13	3.43	4.38	3876	3962	86	30	2.87						8	5.94	7.92	9.99	11.28	13.18	15.68							31	50	74	13.51
3	FZ 14336	ZSFQ 4444	Hyloxalus sp. nov.	1.98	3.96	3.79	4.13	3.48	4.4	3704	3704	0	27	0						8	5.94	7.58	9.99	11.37	13.26	15.76							30	59	86	11.63
3	FZ 14336	ZSFQ 4444	Hyloxalus sp. nov.	1.98	3.96	3.79	4.13	3.46	4.4	3790	3790	0	29	0						8	5.94	7.58	9.47	11.89	13.87	15.85							28	60	90	11.11
3	FZ 14336	ZSFQ 4444	Hyloxalus sp. nov.	1.98	3.79	3.79	4.13	3.43	4.42	3876	4048	172	29	5.93						8	5.68	7.92	9.47	11.89	13.87	15.33							30	69	97	10.31
3	FZ 14336	ZSFQ 4444	Hyloxalus sp. nov.	1.81	3.79	3.53	3.88	3.28	4.13	3876	4048	172	31	5.55						8	5.68	7.92	9.91	11.89	13.87	15.85							27	87	112	8.93
3	FZ 14336	ZSFQ 4444	Hyloxalus sp. nov.	1.89	3.96	3.62	3.96	3.34	4.22	3790	3962	172	31	5.55						8	5.94	7.92	9.99	11.28	13.18	15.85							29
3	FZ 14336	ZSFQ 4444	Hyloxalus sp. nov.	1.98	3.96	3.7	4.13	3.37	4.33	3618	3618	0	27	0						8	5.94	7.58	9.91	11.37	13.26	15.85							29
3	FZ 14336	ZSFQ 4444	Hyloxalus sp. nov.	1.98	3.96	3.79	4.13	3.42	4.38	3790	3790	0	29	0						8	5.94	7.58	9.47	11.8	13.7								31
3	FZ 14336	ZSFQ 4444	Hyloxalus sp. nov.	1.98	3.79	3.79	4.13	3.47	4.36	3876	4048	172	29	5.93						7	5.68	7.92	9.47	11.8	13.78								31
3	FZ 14336	ZSFQ 4444	Hyloxalus sp. nov.	1.89	3.79	3.53	3.88	3.27	4.14	3876	3962	86	30	2.87						8	5.68	7.92	9.99	11.89	13.87								27
3	FZ 14336	ZSFQ 4444	Hyloxalus sp. nov.	1.89	3.96	3.7	4.05	3.32	4.27	3876	3962	86	29	2.97						8	5.94	7.92	9.91	11.03	13.18								29
3	FZ 14336	ZSFQ 4444	Hyloxalus sp. nov.	1.98	3.96	3.79	4.13	3.42	4.38	3618	3618	0	24	0						8	5.94	7.49	9.91	11.37	13.26								29
3	FZ 14336	ZSFQ 4444	Hyloxalus sp. nov.	1.98	3.96	3.79	4.13	3.45	4.41	3790	3790	0	27	0						8	5.94	7.58	9.3	11.8	13.78								30
3	FZ 14336	ZSFQ 4444	Hyloxalus sp. nov.	1.98	3.79	3.79	4.13	3.45	4.36	3876	4048	172	26	6.62						8	5.6	7.84	9.47	11.8	13.78								29
3	FZ 14336	ZSFQ 4444	Hyloxalus sp. nov.	1.89	3.79	3.53	3.88	3.29	4.03	3876	3962	86	28	3.07						8	5.68	7.92	9.82	11.89	13.87								24
3	FZ 14336	ZSFQ 4444	Hyloxalus sp. nov.	1.89	3.96	3.62	3.96	3.36	4.17	3876	3962	86	30	2.87						9	5.94	7.92	9.91	11.37	13.18								27
3	FZ 14336	ZSFQ 4444	Hyloxalus sp. nov.	1.98	3.96	3.7	4.05	3.43	4.29	3704	3704	0	25	0						8	5.94	7.58	9.99	11.37	13.35								26
3	FZ 14336	ZSFQ 4444	Hyloxalus sp. nov.	1.98	3.96	3.79	4.13	3.45	4.36	3790	3790	0	27	0						8	5.94	7.67	9.47	11.89	13.87								28
3	FZ 14336	ZSFQ 4444	Hyloxalus sp. nov.	1.98	3.79	3.79	4.13	3.49	4.39	3876	4048	172	29	5.93						8	5.68	7.92	9.47	11.89	13.87								30
3	FZ 14336	ZSFQ 4444	Hyloxalus sp. nov.	1.89	3.79	3.53	3.88	3.21	4.15	3962	3962	0	28	0						7	5.68	7.92	9.91	11.89	13.87								25
3	FZ 14336	ZSFQ 4444	Hyloxalus sp. nov.	1.89	3.96	3.7	4.05	3.41	4.27	3876	4134	258	25	10.32						8	5.94	7.92	9.99	11.97	13.87								27
3	FZ 14336	ZSFQ 4444	Hyloxalus sp. nov.	1.98	3.96	3.79	4.13	3.48	4.34	3876	4048	172	31	5.55						8	5.94	7.92	9.91										29
3	FZ 14336	ZSFQ 4444	Hyloxalus sp. nov.	1.98	3.96	3.79	4.13	3.49	4.35											7	5.94		9.99										28
3	FZ 14336	ZSFQ 4444	Hyloxalus sp. nov.	1.98	3.96	3.79	4.13	3.55	4.38											8	5.94												25
3	FZ 14336	ZSFQ 4444	Hyloxalus sp. nov.	1.98		3.79	4.13	3.48	4.39											8													31
4	FZ 14337	ZSFQ 4445	Hyloxalus sp. nov.	1.89	3.79	3.62	3.96	3.28	4.3	3790	4048	258	31	8.32	3790	4048	258	660	0.39	8	5.68	7.58	9.47	11.37	13.26	15.16		660	6.31	7.09	8.46	6	31	68	99	10.1
4	FZ 14337	ZSFQ 4445	Hyloxalus sp. nov.	1.98	3.96	3.7	4.05	3.4	4.4	3790	4134	344	32	10.75	3531	4134	603	782	0.77	7	5.86	7.84	9.73	11.8	13.61	15.85		782	7.08	7.86	7.63	7	32	83	115	8.7
4	FZ 14337	ZSFQ 4445	Hyloxalus sp. nov.	1.98	3.96	3.79	4.13	3.37	4.45	3876	4048	172	41	4.2	3531	4134	603	787	0.77	8	5.94	7.92	9.91	11.89	13.87	15.76		787	4.08	4.71	12.74	7	41	88	128	7.81
4	FZ 14337	ZSFQ 4445	Hyloxalus sp. nov.	2.07	4.13	3.79	4.22	3.28	4.47	3876	4134	258	42	6.14	3876	4221	345	627	0.55	7	6.2	8.27	10.25	12.32	14.3	15.85		627	4.46	5.23	11.47	6	42	97	138	7.25
4	FZ 14337	ZSFQ 4445	Hyloxalus sp. nov.	2.07	4.13	3.79	4.22	3.43	4.53	3876	4134	258	40	6.45	3445	4221	776	767	1.01	7	6.2	8.27	10.34	12.32	14.38	15.85		767	3.03	3.66	16.39	7	40	99	139	7.19
4	FZ 14337	ZSFQ 4445	Hyloxalus sp. nov.	1.98	3.96	3.79	4.22	3.38	4.5	3876	4048	172	41	4.2	3618	4221	603	759	0.79	8	5.94	7.92	9.91	11.8	13.87	15.85		759	3.52	4.26	14.08	7	41	55	83	12.05
4	FZ 14337	ZSFQ 4445	Hyloxalus sp. nov.	1.89	3.79	3.62	4.05	3.19	4.25	3531	3962	431	29	14.86	3531	4221	690	625	1.1	7	5.68	7.58	9.47	11.37	13.26	16.54		625	3.5	4.18	14.35	6	29	73	107	9.35
4	FZ 14337	ZSFQ 4445	Hyloxalus sp. nov.	2.07	4.13	3.88	4.22	3.34	4.53	3962	4134	172	34	5.06	3445	4221	776	741	1.05	7	6.2	8.27	10.25	12.32	14.3			741	8.04	8.67	6.92	7	34	95	129	7.75
4	FZ 14337	ZSFQ 4445	Hyloxalus sp. nov.	2.07	4.13	3.88	4.22	3.55	4.47	3876	4134	258	34	7.59	3359	4221	862	679	1.27	7	6.2	8.27	10.34	12.4	14.38			679	7.59	8.22	7.3	6	34	92	130	7.69
4	FZ 14337	ZSFQ 4445	Hyloxalus sp. nov.	2.07	4.13	3.88	4.22	3.43	4.52	3962	4134	172	38	4.53	3531	4221	690	626	1.1	7	6.2	8.27	10.34	12.4	14.38			626	5.29	6.07	9.88	6	38	100	137	7.3
4	FZ 14337	ZSFQ 4445	Hyloxalus sp. nov.	2.07	4.13	3.88	4.22	3.42	4.53	3962	4134	172	37	4.65	3531	4221	690	624	1.11	7	6.2	8.27	10.34	12.32	14.38			624	7.78	8.56	7.01	6	37	120	159	6.29
4	FZ 14337	ZSFQ 4445	Hyloxalus sp. nov.	2.07	4.13	3.88	4.22	3.48	4.53	3876	4134	258	39	6.62	3445	4307	862	774	1.11	7	6.2	8.27	10.34	12.32	14.47			774	9.17	9.92	6.05	7	39	62	93	10.75
4	FZ 14337	ZSFQ 4445	Hyloxalus sp. nov.	2.07	4.13	3.88	4.22	3.4	4.52	3876	4134	258	36	7.17	3531	4221	690	772	0.89	7	6.2	8.27	10.34	12.32	14.38			772	6.08	6.85	8.76	7	36	82	116	8.62
4	FZ 14337	ZSFQ 4445	Hyloxalus sp. nov.	1.89	3.79	3.62	3.96	3.19	4.26	3531	3876	345	32	10.78	3445	4221	776	758	1.02	7	5.68	7.58	9.47	11.37	13.26			758	6.42	7.19	8.34	7	32	92	128	7.81
4	FZ 14337	ZSFQ 4445	Hyloxalus sp. nov.	1.98	3.96	3.79	4.13	3.34	4.42	3790	4134	344	35	9.83	3359	4307	948	770	1.23	7	5.94	7.92	9.91	11.89	13.87			770	6.09	6.98	8.6	7	35	94	131	7.63
4	FZ 14337	ZSFQ 4445	Hyloxalus sp. nov.	1.98	3.96	3.79	4.13	3.41	4.45	3790	4134	344	35	9.83	3359	4221	862	775	1.11	8	5.94	7.92	9.99	11.89	13.87			775	6.58	7.46	8.04	7	35	96	134	7.46
4	FZ 14337	ZSFQ 4445	Hyloxalus sp. nov.	1.98	3.96	3.79	4.13	3.38	4.48	3876	4134	258	37	6.97	3618	4221	603	888	0.68	7	5.94	7.92	9.91	11.89	13.87			888	3.57	4.23	14.18	8	37	109	145	6.9
4	FZ 14337	ZSFQ 4445	Hyloxalus sp. nov.	1.98	3.96	3.79	4.22	3.33	4.42	3876	4221	345	38	9.08	3359	4221	862	876	0.98	7	5.94	7.92	9.99	11.89	13.95			876	6.17	6.93	8.66	8	38	75	94	10.64
4	FZ 14337	ZSFQ 4445	Hyloxalus sp. nov.	1.98	3.96	3.79	4.22	3.3	4.4	3962	4221	259	37	7	3359	4134	775	603	1.29	7	5.94	7.92	9.99	11.89	13.87			603				6	37	76	109	9.17
4	FZ 14337	ZSFQ 4445	Hyloxalus sp. nov.	1.98	3.96	3.79	4.13	3.41	4.45	3790	4134	344	40	8.6						8	5.94	7.92	9.91	11.89	13.87								40	90	124	8.06
4	FZ 14337	ZSFQ 4445	Hyloxalus sp. nov.	1.89	3.79	3.7	4.05	3.43	4.24	3876	3876	0	18	0						7	5.68	7.75	9.47	11.46	13.35								18	92	127	7.87
4	FZ 14337	ZSFQ 4445	Hyloxalus sp. nov.	1.98	3.96	3.7	4.05	3.35	4.33	3790	3962	172	33	5.21						7	5.94	7.92	9.91	11.89	13.87								33	105	141	7.09
4	FZ 14337	ZSFQ 4445	Hyloxalus sp. nov.	1.98	3.96	3.79	4.13	3.41	4.41	3790	4048	258	34	7.59						7	5.94	7.92	9.91	11.89	13.87								34	61	91	10.99
4	FZ 14337	ZSFQ 4445	Hyloxalus sp. nov.	1.98	3.96	3.79	4.13	3.38	4.42	3790	4221	431	35	12.31						7	5.94	7.92	9.91	11.89	13.87								35	77	108	9.26
4	FZ 14337	ZSFQ 4445	Hyloxalus sp. nov.	1.98	3.96	3.79	4.13	3.49	4.46	3876	4221	345	36	9.58						7	5.94	7.92	9.91	11.89	13.78								36	89	124	8.06
4	FZ 14337	ZSFQ 4445	Hyloxalus sp. nov.	1.98	3.96	3.79	4.13	3.41	4.41	3876	4221	345	32	10.78						7	5.94	7.92	9.99	11.89	13.87								32	98	135	7.41
4	FZ 14337	ZSFQ 4445	Hyloxalus sp. nov.	1.89	3.79	3.62	4.05	3.16	4.29	3445	3962	517	30	17.23						7	5.68	7.58	9.47	11.37	13.26								30	98	136	7.35
4	FZ 14337	ZSFQ 4445	Hyloxalus sp. nov.	1.98	3.96	3.79	4.13	3.36	4.47	3790	4134	344	30	11.47						7	5.94	7.92	9.91	11.89	13.87								30	100	137	7.3
4	FZ 14337	ZSFQ 4445	Hyloxalus sp. nov.	1.98	3.96	3.79	4.22	3.33	4.45	3790	4221	431	35	12.31						8	5.94	7.92	9.91	11.89	13.87								35	58	88	11.36
4	FZ 14337	ZSFQ 4445	Hyloxalus sp. nov.	1.98	3.96	3.79	4.22	3.43	4.47	3790	4221	431	37	11.65						7	5.94	7.92	9.99	11.89	13.87								37	71	105	9.52
4	FZ 14337	ZSFQ 4445	Hyloxalus sp. nov.	1.98	3.96	3.88	4.22	3.43	4.5	3876	4221	345	38	9.08						7	5.94	7.92	9.91	11.89	13.87								38	89	123	8.13
4	FZ 14337	ZSFQ 4445	Hyloxalus sp. nov.	1.98	3.96	3.88	4.22	3.43	4.48	3876	4221	345	37	9.32						7	5.94	7.92	9.99	11.89	13.87								37	94	132	7.58
4	FZ 14337	ZSFQ 4445	Hyloxalus sp. nov.	1.98	3.96	3.79	4.22	3.4	4.46	3876	4221	345	38	9.08						7	5.94	7.92	9.99	11.89	13.87								38	101	136	7.35
4	FZ 14337	ZSFQ 4445	Hyloxalus sp. nov.	1.98	3.96	3.62	4.05	3.21	4.24	3618	4048	430	30	14.33						6	5.94	7.92	9.91	11.8	13.87								30	105	140	7.14
4	FZ 14337	ZSFQ 4445	Hyloxalus sp. nov.	1.98	3.96	3.79	4.13	3.42	4.43	3962	4134	172	34	5.06						7	5.94	7.92	9.99	11.89	13.87								34	58	89	11.24
4	FZ 14337	ZSFQ 4445	Hyloxalus sp. nov.	1.98	3.96	3.88	4.22	3.52	4.45	3876	4048	172	34	5.06						7	5.94	7.92	9.99	11.89	13.87								34	80	113	8.85
4	FZ 14337	ZSFQ 4445	Hyloxalus sp. nov.	1.98	3.96	3.88	4.22	3.44	4.47	3790	4134	344	38	9.05						7	5.94	7.92	9.99	11.89	13.87								38	90	125	8
4	FZ 14337	ZSFQ 4445	Hyloxalus sp. nov.	1.98	3.96	3.88	4.22	3.52	4.45	3790	4221	431	35	12.31						6	5.94	7.92	9.99	11.89	13.87								35	93	129	7.75
4	FZ 14337	ZSFQ 4445	Hyloxalus sp. nov.	1.98	3.96	3.79	4.22	3.58	4.46	3876	4221	345	35	9.86						7	5.94	7.92	9.91	11.89	13.35								35	97	133	7.52
4	FZ 14337	ZSFQ 4445	Hyloxalus sp. nov.	1.98	3.96	3.79	4.22	3.43	4.47	3790	4221	431	36	11.97						7	5.94	7.92	9.99	11.89	13.87								36	52	84	11.9
4	FZ 14337	ZSFQ 4445	Hyloxalus sp. nov.	1.89	3.79	3.7	4.05	3.18	4.25	3531	3962	431	31	13.9						7	5.68	7.58	9.47	11.46	13.87								31	71	104	9.62
4	FZ 14337	ZSFQ 4445	Hyloxalus sp. nov.	1.98	3.96	3.79	4.13	3.46	4.37	3876	4134	258	33	7.82						7	5.94	7.92	9.91	11.89	13.87								33	74	114	8.77
4	FZ 14337	ZSFQ 4445	Hyloxalus sp. nov.	1.98	3.96	3.79	4.13	3.52	4.41	3876	4134	258	34	7.59						7	5.94	7.92	9.91	11.89	13.87								34	90	132	7.58
4	FZ 14337	ZSFQ 4445	Hyloxalus sp. nov.	1.98	3.96	3.79	4.13	3.43	4.43	3790	4221	431	36	11.97						7	5.94	7.92	9.91	11.89	13.87								36	86	130	7.69
4	FZ 14337	ZSFQ 4445	Hyloxalus sp. nov.	1.98	3.96	3.79	4.22	3.47	4.43	3876	4134	258	36	7.17						7	5.94	7.92	9.99	11.89	13.87								36	93	136	7.35
4	FZ 14337	ZSFQ 4445	Hyloxalus sp. nov.	1.98	3.96	3.79	4.22	3.34	4.45	3790	4221	431	36	11.97						7	5.94	7.92	9.91	11.89	14.47								36	72	105	9.52
4	FZ 14337	ZSFQ 4445	Hyloxalus sp. nov.	1.98	3.96	3.7	4.05	3.08	4.32	3445	3962	517	32	16.16						5	5.94	7.92	9.99	11.89	13.87								32	87	123	8.13
4	FZ 14337	ZSFQ 4445	Hyloxalus sp. nov.	1.98	3.96	3.88	4.22	3.32	4.5	3876	4221	345	33	10.45						6	5.94	7.92	9.99	11.89	13.87								33	97	133	7.52
4	FZ 14337	ZSFQ 4445	Hyloxalus sp. nov.	1.98	3.96	3.88	4.31	3.45	4.55	3790	4221	431	40	10.78						7	5.94	7.92	10.34	12.49	13.87								40	97	135	7.41
4	FZ 14337	ZSFQ 4445	Hyloxalus sp. nov.	2.07	4.13	3.88	4.31	3.44	4.56	3876	4221	345	42	8.21						7	6.2	8.27	10.34	12.4	13.95								42	107	144	6.94
4	FZ 14337	ZSFQ 4445	Hyloxalus sp. nov.	2.07	4.13	3.88	4.31	3.34	4.56	3876	4221	345	44	7.84						6	6.2	8.27	10.34	12.4	13.87								44	60	94	10.64
4	FZ 14337	ZSFQ 4445	Hyloxalus sp. nov.	2.07	4.13	3.88	4.31	3.44	4.57	3876	4221	345	43	8.02						6	6.2	8.27	10.34	12.4	13.87								43	67	100	10
4	FZ 14337	ZSFQ 4445	Hyloxalus sp. nov.	2.07	4.13	3.88	4.31	3.43	4.58	3876	4221	345	42	8.21						6	6.2	8.27	9.91	11.89	14.3								42	77	116	8.62
4	FZ 14337	ZSFQ 4445	Hyloxalus sp. nov.	1.98	3.96	3.7	4.05	3.12	4.39	3359	3962	603	33	18.27						7	5.94	7.92	9.91	11.89	14.38								33	92	134	7.46
4	FZ 14337	ZSFQ 4445	Hyloxalus sp. nov.	1.98	3.96	3.79	4.13	3.36	4.44	3876	4221	345	36	9.58						6	5.94	7.92	9.99	11.89	13.78								36	104	142	7.04
4	FZ 14337	ZSFQ 4445	Hyloxalus sp. nov.	1.98	3.96	3.88	4.22	3.29	4.56	3876	4221	345	37	9.32						7	5.94	7.92	9.91	11.89	14.38								37	54	88	11.36
4	FZ 14337	ZSFQ 4445	Hyloxalus sp. nov.	1.98	3.96	3.88	4.22	3.23	4.46	3876	4221	345	38	9.08						7	5.94	7.92	9.99	11.89	14.47								38	65	102	9.8
4	FZ 14337	ZSFQ 4445	Hyloxalus sp. nov.	1.98	3.96	3.88	4.22	3.37	4.48	3876	4221	345	37	9.32						7	5.94	7.92	9.91	11.89	14.47								37	71	110	9.09
4	FZ 14337	ZSFQ 4445	Hyloxalus sp. nov.	1.98	3.96	3.88	4.22	3.33	4.53	3876	4221	345	38	9.08						7	5.94	7.92	9.91	11.89	14.38								38	96	136	7.35
4	FZ 14337	ZSFQ 4445	Hyloxalus sp. nov.	1.98	3.96	3.7	4.05	3.29	4.37	3531	3962	431	34	12.68						7	5.94	7.92	9.99	11.89	14.47								34	116	153	6.54
4	FZ 14337	ZSFQ 4445	Hyloxalus sp. nov.	1.89	3.96	3.79	4.22	3.34	4.46	3876	4221	345	34	10.15						6	5.94	7.92	10.34	12.4	13.26								34	57	88	11.36
4	FZ 14337	ZSFQ 4445	Hyloxalus sp. nov.	2.07	4.13	3.88	4.22	3.37	4.52	3876	4221	345	40	8.63						7	6.2	8.27	10.34	12.4	13.78								40	69	106	9.43
4	FZ 14337	ZSFQ 4445	Hyloxalus sp. nov.	2.07	4.13	3.88	4.22	3.25	4.63	3962	4307	345	42	8.21						6	6.2	8.27	10.34	12.4	14.38								42	84	123	8.13
4	FZ 14337	ZSFQ 4445	Hyloxalus sp. nov.	2.07	4.13	3.88	4.22	3.51	4.58	3876	4221	345	38	9.08						7	6.2	8.27	10.34	12.32	14.3								38	93	133	7.52
4	FZ 14337	ZSFQ 4445	Hyloxalus sp. nov.	2.07	4.13	3.7	4.05	3.14	4.35	3876	4221	345	40	8.63						6	6.2	8.27	9.82	11.8	14.38								40	95	135	7.41
4	FZ 14337	ZSFQ 4445	Hyloxalus sp. nov.	1.98	3.96	3.88	4.22	3.49	4.54	3531	4048	517	34	15.21						7	5.94	7.92	10.34	12.32	14.3								34	110	150	6.67
4	FZ 14337	ZSFQ 4445	Hyloxalus sp. nov.	2.07	4.13	3.88	4.22	3.51	4.59	3876	4221	345	37	9.32						7	6.2	8.27	10.34	12.4	13.87								37	65	98	10.2
4	FZ 14337	ZSFQ 4445	Hyloxalus sp. nov.	2.07	4.13	3.96	4.31	3.53	4.55	3876	4221	345	39	8.85						7	6.2	8.27	10.34	12.4	14.47								39	74	110	9.09
4	FZ 14337	ZSFQ 4445	Hyloxalus sp. nov.	2.07	4.13	3.88	4.22	3.52	4.62	3876	4221	345	40	8.63						7	6.2	8.27	10.34	12.4	14.47								40	80	120	8.33
4	FZ 14337	ZSFQ 4445	Hyloxalus sp. nov.	2.07	4.13	3.88	4.22	3.49	4.5	3876	4221	345	37	9.32						7	6.2	8.27	10.34	12.4	14.56								37	79	121	8.26
4	FZ 14337	ZSFQ 4445	Hyloxalus sp. nov.	2.07	4.13	3.62	3.96	3.2	4.21	3876	4221	345	37	9.32						7	6.2	8.27	9.56	11.37	14.47								37	97	138	7.25
4	FZ 14337	ZSFQ 4445	Hyloxalus sp. nov.	1.89	3.79	3.79	4.13	3.42	4.41	3445	3962	517	31	16.68						7	5.68	7.58	9.91	11.8	14.47								31	102	143	6.99
4	FZ 14337	ZSFQ 4445	Hyloxalus sp. nov.	1.98	3.96	3.79	4.22	3.48	4.46	3790	4048	258	38	6.79						7	5.94	7.92	10.34	12.32	14.47								38	64	95	10.53
4	FZ 14337	ZSFQ 4445	Hyloxalus sp. nov.	2.07	4.13	3.88	4.22	3.49	4.53	3876	4307	431	39	11.05						7	6.2	8.27	10.34	12.4	13.7								39	71	107	9.35
4	FZ 14337	ZSFQ 4445	Hyloxalus sp. nov.	2.07	4.13	3.88	4.22	3.47	4.51	3876	4307	431	40	10.78						6	6.2	8.27	10.25	12.23	13.87								40	79	119	8.4
4	FZ 14337	ZSFQ 4445	Hyloxalus sp. nov.	2.07	4.13	3.88	4.22	3.42	4.51	3962	4221	259	41	6.32						7	6.2	8.27	10.25	12.32	14.38								41	81	120	8.33
4	FZ 14337	ZSFQ 4445	Hyloxalus sp. nov.	2.07	4.13	3.79	4.22	3.45	4.51	3876	4221	345	40	8.63						7	6.2	8.18	10.34	12.32	14.47								40	90	129	7.75
4	FZ 14337	ZSFQ 4445	Hyloxalus sp. nov.	2.07	4.13	3.7	4.05	3.31	4.3	3790	4307	517	39	13.26						7	6.2	8.27	9.91	11.89	14.38								39	108	148	6.76
4	FZ 14337	ZSFQ 4445	Hyloxalus sp. nov.	1.98	3.96	3.88	4.22	3.49	4.53	3531	3962	431	33	13.06						7	5.94	7.92	10.34	12.32	13.78								33	67	101	9.9
4	FZ 14337	ZSFQ 4445	Hyloxalus sp. nov.	2.07	4.13	3.88	4.22	3.45	4.51	3876	4221	345	36	9.58						7	6.2	8.27	10.34	12.4	14.3								36	74	110	9.09
4	FZ 14337	ZSFQ 4445	Hyloxalus sp. nov.	2.07	4.13	3.96	4.31	3.52	4.54	3962	4221	259	40	6.48						7	6.2	8.27	10.25	12.49	14.3								40	81	119	8.4
4	FZ 14337	ZSFQ 4445	Hyloxalus sp. nov.	2.07	4.13	3.96	4.31	3.44	4.56	3962	4221	259	42	6.17						7	6.2	8.27	10.34	12.4	14.3								42	90	130	7.69
4	FZ 14337	ZSFQ 4445	Hyloxalus sp. nov.	2.07	4.13	3.96	4.31	3.58	4.57	3876	4221	345	42	8.21						7	6.2	8.27	10.34	12.4	14.3								42	93	131	7.63
4	FZ 14337	ZSFQ 4445	Hyloxalus sp. nov.	2.07	4.13	3.88	4.31	3.54	4.59	3962	4221	259	41	6.32						7	6.2	8.27	10.34	12.4	14.38								41	100	140	7.14
4	FZ 14337	ZSFQ 4445	Hyloxalus sp. nov.	2.07	4.13	3.7	4.05	3.2	4.32	3962	4221	259	43	6.02						7	6.2	8.27	9.91	11.89	13.7								43	65	97	10.31
4	FZ 14337	ZSFQ 4445	Hyloxalus sp. nov.	1.98	3.96	3.88	4.22	3.44	4.47	3445	3962	517	31	16.68						7	5.94	7.92	9.91	11.89	14.47								31	66	104	9.62
4	FZ 14337	ZSFQ 4445	Hyloxalus sp. nov.	1.98	3.96	3.88	4.22	3.42	4.54	3876	4048	172	36	4.78						7	5.94	7.92	10.34	12.32	14.38								36	85	120	8.33
4	FZ 14337	ZSFQ 4445	Hyloxalus sp. nov.	2.07	4.13	3.88	4.22	3.47	4.52	3876	4221	345	39	8.85						7	6.2	8.27	10.34	12.4	14.47								39	89	128	7.81
4	FZ 14337	ZSFQ 4445	Hyloxalus sp. nov.	2.07	4.13	3.88	4.22	3.48	4.55	3962	4221	259	39	6.64						7	6.2	8.27	10.34	12.4	14.47								39	100	140	7.14
4	FZ 14337	ZSFQ 4445	Hyloxalus sp. nov.	2.07	4.13	3.88	4.22	3.52	4.52	3962	4221	259	39	6.64						6	6.2	8.27	10.34	12.4	14.38								39	106	145	6.9
4	FZ 14337	ZSFQ 4445	Hyloxalus sp. nov.	2.07	4.13	3.88	4.22	3.47	4.56	3876	4221	345	40	8.63						7	6.2	8.27	10.34	12.4	13.61								40	70	103	9.71
4	FZ 14337	ZSFQ 4445	Hyloxalus sp. nov.	2.07	4.13	3.7	4.05	3.19	4.31	3876	4221	345	40	8.63						6	6.2	8.27	9.91	11.71	14.3								40	67	105	9.52
4	FZ 14337	ZSFQ 4445	Hyloxalus sp. nov.	1.98	3.96	3.79	4.13	3.35	4.47	3359	3962	603	34	17.74						7	5.94	7.92	10.25	12.23	14.38								34	78	117	8.55
4	FZ 14337	ZSFQ 4445	Hyloxalus sp. nov.	2.07	4.13	3.88	4.22	3.38	4.48	3876	4048	172	37	4.65						5	6.2	8.18	10.34	12.32	14.47								37	87	125	8
4	FZ 14337	ZSFQ 4445	Hyloxalus sp. nov.	2.07	4.13	3.88	4.22	3.54	4.54	3876	4048	172	38	4.53						7	6.2	8.27	10.34	12.32	14.47								38	79	118	8.47
4	FZ 14337	ZSFQ 4445	Hyloxalus sp. nov.	2.07	4.13	3.88	4.22	3.42	4.48	3962	4134	172	40	4.3						7	6.2	8.18	10.34	12.32	14.38								40	94	137	7.3
4	FZ 14337	ZSFQ 4445	Hyloxalus sp. nov.	2.07	4.13	3.88	4.22	3.47	4.54	3876	4221	345	38	9.08						7	6.2	8.27	10.34	12.32	14.38								38	99	143	6.99
4	FZ 14337	ZSFQ 4445	Hyloxalus sp. nov.	2.07	4.13	3.88	4.22	3.55	4.54	3962	4221	259	40	6.48						7	6.2	8.27	9.91	11.8	14.38								40	56	90	11.11
4	FZ 14337	ZSFQ 4445	Hyloxalus sp. nov.	2.07	4.13	3.7	4.05	3.08	4.32	3876	4307	431	39	11.05						7	6.2	7.67	10.34	12.4	13.78								39	65	101	9.9
4	FZ 14337	ZSFQ 4445	Hyloxalus sp. nov.	1.98	3.96	3.88	4.22	3.41	4.46	3359	4048	689	32	21.53						7	5.77	8.27	10.34	12.4	14.21								32	79	116	8.62
4	FZ 14337	ZSFQ 4445	Hyloxalus sp. nov.	2.07	4.13	3.88	4.22	3.52	4.53	3876	4134	258	37	6.97						6	6.2	8.27	10.34	12.4	14.21								37	84	121	8.26
4	FZ 14337	ZSFQ 4445	Hyloxalus sp. nov.	2.07	4.13	3.88	4.22	3.46	4.56	3962	4134	172	35	4.91						7	6.2	8.27	10.34	12.4	14.38								35	81	121	8.26
4	FZ 14337	ZSFQ 4445	Hyloxalus sp. nov.	2.07	4.13	3.88	4.22	3.47	4.55	3962	4221	259	39	6.64						7	6.2	8.27	10.34	12.4	14.38								39	90	130	7.69
4	FZ 14337	ZSFQ 4445	Hyloxalus sp. nov.	2.07	4.13	3.88	4.22	3.52	4.54	3962	4221	259	40	6.48						7	6.2	8.27	10.34	12.32	14.3								40	122	160	6.25
4	FZ 14337	ZSFQ 4445	Hyloxalus sp. nov.	2.07	4.13	3.88	4.22	3.53	4.53	3962	4221	259	40	6.48						7	6.2	8.27	9.82	11.8	14.13								40	48	81	12.35
4	FZ 14337	ZSFQ 4445	Hyloxalus sp. nov.	2.07	4.13	3.7	4.05	3.38	4.36	3876	4221	345	42	8.21						7	6.2	7.92	9.99	12.23	14.38								42	68	102	9.8
4	FZ 14337	ZSFQ 4445	Hyloxalus sp. nov.	1.98	3.96	3.79	4.22	3.47	4.48	3704	3962	258	33	7.82						7	5.94	8.1	10.34	12.4	13.35								33	80	118	8.47
4	FZ 14337	ZSFQ 4445	Hyloxalus sp. nov.	2.07	4.13	3.88	4.22	3.46	4.57	3876	4307	431	39	11.05						7	6.2	8.27	10.34	12.4	14.47								37	86	125	8
4	FZ 14337	ZSFQ 4445	Hyloxalus sp. nov.	2.07	4.13	3.88	4.22	3.47	4.54	4048	4221	173	38	4.55						7	6.2	8.27	10.34	12.4	14.04								39	100	139	7.19
4	FZ 14337	ZSFQ 4445	Hyloxalus sp. nov.	2.07	4.13	3.88	4.22	3.58	4.52	3962	4221	259	40	6.48						7	6.2	8.27	10.34	12.4	14.3								38
4	FZ 14337	ZSFQ 4445	Hyloxalus sp. nov.	2.07	4.13	3.96	4.31	3.63	4.58	3876	4221	345	43	8.02						8	6.2	8.27	10.34	12.49	14.38								40
4	FZ 14337	ZSFQ 4445	Hyloxalus sp. nov.	2.07	4.13	3.88	4.31	3.62	4.52	3962	4221	259	44	5.89						7	6.2	8.27	10.34	12.4									43
4	FZ 14337	ZSFQ 4445	Hyloxalus sp. nov.	2.07	4.13	3.88	4.22	3.58	4.51	3876	4221	345	40	8.63						7	6.2	8.27	9.91	11.8									44
4	FZ 14337	ZSFQ 4445	Hyloxalus sp. nov.	2.07	4.13	3.7	4.05	3.13	4.28	3359	3962	603	34	17.74						7	6.2	7.92	10.25	12.23									40
4	FZ 14337	ZSFQ 4445	Hyloxalus sp. nov.	1.98	3.96	3.79	4.22	3.29	4.43	3876	4048	172	36	4.78						7	5.94	8.18	10.25	12.23									34
4	FZ 14337	ZSFQ 4445	Hyloxalus sp. nov.	2.07	4.13	3.88	4.22	3.38	4.49	3876	4221	345	37	9.32						7	6.2	8.18	10.34	12.32									36
4	FZ 14337	ZSFQ 4445	Hyloxalus sp.	2.07	4.13	3.88	4.22	3.39	4.47	3962	4221	259	37	7						7	6.2	8.27	10.34	12.4									37
4	FZ 14337	ZSFQ 4445	Hyloxalus sp.	2.07	4.13	3.88	4.22	3.41	4.5	3876	4221	345	39	8.85						7	6.2	8.27	10.25	12.32									37
4	FZ 14337	ZSFQ 4445	Hyloxalus sp.	2.07	4.13	3.88	4.22	3.36	4.54	3876	4221	345	41	8.41						7	6.2	8.27	10.08	12.06									39
4	FZ 14337	ZSFQ 4445	Hyloxalus sp.	1.98	4.13	3.88	4.22	3.48	4.46	3876	4221	345	38	9.08						7	6.2	8.1	10.25	12.32									41
4	FZ 14337	ZSFQ 4445	Hyloxalus sp.	2.07	3.96	3.88	4.22	3.39	4.47	3790	4221	431	37	11.65						7	5.94	8.27	9.56	11.46									38
4	FZ 14337	ZSFQ 4445	Hyloxalus sp.	1.89	4.13	3.62	3.96	3.16	4.21	3359	3876	517	32	16.16						7	6.2	7.58	10.34	12.32									37
4	FZ 14337	ZSFQ 4445	Hyloxalus sp.	2.07	3.79	3.88	4.22	3.43	4.41	3876	4134	258	34	7.59						7	5.68	8.27	10.08	12.06									32
4	FZ 14337	ZSFQ 4445	Hyloxalus sp.	1.98	4.13	3.88	4.22	3.4	4.48	3876	4134	258	38	6.79						7	6.2	7.92	10.34	12.32									34
4	FZ 14337	ZSFQ 4445	Hyloxalus sp.	2.07	3.96	3.88	4.22	3.4	4.47	3876	4134	258	39	6.62						7	5.94	8.27	10.34	12.32									38
4	FZ 14337	ZSFQ 4445	Hyloxalus sp.	1.98	4.13	3.88	4.22	3.39	4.48	3962	4134	172	38	4.53						7	6.2	8.27	10.08	12.06									39
4	FZ 14337	ZSFQ 4445	Hyloxalus sp.	1.98	3.96	3.88	4.22	3.51	4.47	3876	4134	258	40	6.45						7	6.2												38
																				7	5.94												40
	Males= 4		Min	1.64	3.27	3.19	3.62	2.9	3.79	3101	3359	0	17	0	3015	3704	0	368	0	5	4.91	6.55	7.49	9.91	11.54	13.01	17.14	368	2.05	2.44	1.58	5	17	48	73	6.25
	Calls= 49		Max	2.07	4.13	3.96	4.31	3.63	4.63	4048	4307	776	51	29.85	3876	4307	948	888	1.35	9	6.2	8.27	10.34	12.49	14.56	16.54	17.83	888	37.85	37.89	24.59	8	51	122	160	13.7
	Notes= 305		mean	1.95	3.91	3.72	4.07	3.36	4.34	3784.44	3977.06	217.81	34.71	6.22	3554.77	4053.71	498.94	612.6	0.84	7.41	5.87	7.82	9.78	11.72	13.63	15.5	17.62	610.24	6.2	6.79	11.21	6.27	34.66	75.18	109.48	9.45
			Sd	0.09	0.18	0.16	0.17	0.13	0.18	160.37	217.33	142.79	6.29	4.28	154.79	171.82	228.51	168.52	0.34	0.7	0.27	0.36	0.47	0.53	0.61	0.53	0.33	167.58	5.41	5.37	4.59	0.91	6.28	16.04	20.3	1.76
			Summary	1.64‒2.07 (1.95 ± 0.09)	3.27‒4.13 (3.91 ± 0.18)	3.19‒3.96 (3.72 ± 0.16)	3.62‒4.31 (4.07 ± 0.17)	2.9‒3.63 (3.36 ± 0.13)	3.79‒4.63 (4.34 ± 0.18)	3101‒4048 (3784.44 ± 160.37)	3359‒4307 (3977.06 ± 217.33)	0‒776 (217.81 ± 142.79)	17‒51 (34.71 ± 6.29)	0‒29.85 (6.22 ± 4.28)	3015‒3876 (3554.77 ± 154.79)	3704‒4307 (4053.71 ± 171.82)	0‒948 (498.94 ± 228.51)	368‒888 (612.6 ± 168.52)	0‒1.35 (0.84 ± 0.34)	5‒9 (7.41 ± 0.7)	4.91‒6.2 (5.87 ± 0.27)	6.55‒8.27 (7.82 ± 0.36)	7.49‒10.34 (9.78 ± 0.47)	9.91‒12.49 (11.72 ± 0.53)	11.54‒14.56 (13.63 ± 0.61)	13.01‒16.54 (15.5 ± 0.53)	17.14‒17.83 (17.62 ± 0.33)	368‒888 (610.24 ± 167.58)	2.05‒37.85 (6.2‒5.41)	2.44‒37.89 (6.79 ± 5.37)	1.58‒24.59 (11.21 ± 4.59)	5‒8 (6.27 ± 0.91)	17‒51 (34.66 ± 6.28)	48‒122 (75.18 ± 16.28)	73‒160 (109.48 ± 20.3)	6.25‒13.7 (9.45 ± 1.76)

## Sheet: 5_Gastrotheca orophylax
									Note					Call
Individual	#Fonozoo	# Museo	Especie	FD (kHz)	F-5% (kHz)	F-95% (kHz)	MinF (kHz)	MaxF (kHz)	EstF (Hz)	EndF (Hz)	dfrq	ND-M (ms)	FM	EstF (Hz)	EndF (Hz)	dfrq	CD-M (ms)	FM	NH	2f0 (kHz)	3f0 (kHz)	4f0 (kHz)	5f0 (kHz)	6f0 (kHz)	7f0 (kHz)	8f0 (kHz)	CD (s)	IC (s)	ICT (s)	CR (/min)	NC	ND (ms)	NDI	NDF	IN (ms)	INT (ms)	NR (/s)	PN	PD (ms)	IP (ms)	IPT (ms)	PR (/s)
1	FZ 14341	DHMECN 13751	Gastrotheca orophylax	0.78	0.52	1.03	0.34	1.24	689	689	0	7	0	689	861	172	4831	0.04	3	1.72	2.58	3.79					4.83	12.56	17.39	3.45	5	12	7	58	717	723	1.38	1	27	17	44
1	FZ 14341	DHMECN 13751	Gastrotheca orophylax	0.86	0.6	1.03	0.35	1.34	861	861	0	12	0	775	861	86	5064	0.02	2	1.72	2.5						5.06	13.8	18.87	3.18	5	20	7	101	1151	1163	0.86	1	14	29	47
1	FZ 14341	DHMECN 13751	Gastrotheca orophylax	0.86	0.69	1.03	0.41	1.41	861	861	0	20	0	861	947	86	7657	0.01	2	1.89	2.58						7.66				7	58	9	51	1371	1454	0.69	1	18	23	41
1	FZ 14341	DHMECN 13751	Gastrotheca orophylax	0.95	0.78	1.12	0.42	1.35	947	947	0	58	0						2	1.89	2.58											101	9	116	1390	826	1.21	2	18	10	34
1	FZ 14341	DHMECN 13751	Gastrotheca orophylax	0.95	0.69	1.12	0.39	1.32	861	861	0	101	0						2	1.89	2.84											7		89	1396	1282	0.78	3	13	27	45
1	FZ 14341	DHMECN 13751	Gastrotheca orophylax	0.95	0.69	1.03	0.43	1.33	775	775	0	7	0						2	1.89	2.84											15		219	819	1432	0.7	1	24	7	26
1	FZ 14341	DHMECN 13751	Gastrotheca orophylax	0.95	0.78	1.12	0.42	1.38	861	861	0	15	0						2	1.72	2.84											18			1267	1407	0.71	1	16	14	33
1	FZ 14341	DHMECN 13751	Gastrotheca orophylax	0.86	0.69	1.12	0.43	1.34	947	947	0	18	0						2	1.89	2.84											51			1415	739	1.35	1	18	22	48
1	FZ 14341	DHMECN 13751	Gastrotheca orophylax	0.78	0.52	1.03	0.4	1.27	947	947	0	51	0						2	1.89	2.84											116			1356	1152	0.87	2	19	22	45
1	FZ 14341	DHMECN 13751	Gastrotheca orophylax	0.86	0.6	1.03	0.37	1.38	947	861	86	116	0.74						2	1.72												9			730	1436	0.7	4	19	19	39
1	FZ 14341	DHMECN 13751	Gastrotheca orophylax	0.95	0.69	1.12	0.36	1.35	861	861	0	9	0						3	1.89												16			1143	1290	0.78	1	12	6	19
1	FZ 14341	DHMECN 13751	Gastrotheca orophylax	0.95	0.78	1.12	0.45	1.37	861	861	0	16	0						2	1.72												60			1421	1354	0.74	1	9	41	70
1	FZ 14341	DHMECN 13751	Gastrotheca orophylax	0.86	0.69	1.12	0.36	1.37	947	947	0	60	0						2	1.98												113			1230	1467	0.68	1	27	41	65
1	FZ 14341	DHMECN 13751	Gastrotheca orophylax	0.95	0.69	1.12	0.42	1.37	947	947	0	113	0						2	1.72												89			1241			2	11
1	FZ 14341	DHMECN 13751	Gastrotheca orophylax	0.86	0.78	1.12	0.47	1.35	947	947	0	89	0						3	1.72												219			1378			4	22
1	FZ 14341	DHMECN 13751	Gastrotheca orophylax	0.95	0.69	1.12	0.43	1.32											2	1.72																		3	20
1	FZ 14341	DHMECN 13751	Gastrotheca orophylax	0.86	0.69	1.12	0.37	1.34											2	1.89																		3	13
1	FZ 14341	DHMECN 13751	Gastrotheca orophylax	0.86	0.52	1.12	0.35	1.35											2	1.72																			10
1	FZ 14341	DHMECN 13751	Gastrotheca orophylax	0.86	0.6	1.03	0.34	1.33											3	1.72																			29
1	FZ 14341	DHMECN 13751	Gastrotheca orophylax	0.86	0.69	1.12	0.34	1.37											3	1.72																			20
1	FZ 14341	DHMECN 13751	Gastrotheca orophylax	0.95	0.78	1.12	0.48	1.35											4	1.89																			24
1	FZ 14341	DHMECN 13751	Gastrotheca orophylax	0.86	0.69	1.12	0.44	1.42											3	1.89																			17
1	FZ 14341	DHMECN 13751	Gastrotheca orophylax	0.95	0.78	1.12	0.49	1.3											4	1.89																			9
1	FZ 14341	DHMECN 13751	Gastrotheca orophylax	0.86	0.69	1.12	0.43	1.31											3	1.89
1	FZ 14341	DHMECN 13751	Gastrotheca orophylax	0.86	0.69	1.12	0.48	1.29											2	1.89
1	FZ 14341	DHMECN 13751	Gastrotheca orophylax	0.95	0.69	1.12	0.46	1.37												1.72
1	FZ 14341	DHMECN 13751	Gastrotheca orophylax	0.95	0.78	1.12	0.43	1.38
1	FZ 14341	DHMECN 13751	Gastrotheca orophylax	0.95	0.78	1.12	0.41	1.37
1	FZ 14341	DHMECN 13751	Gastrotheca orophylax	0.95	0.78	1.12	0.48	1.36
1	FZ 14341	DHMECN 13751	Gastrotheca orophylax	0.95	0.78	1.12	0.44	1.37
1	FZ 14341	DHMECN 13751	Gastrotheca orophylax	0.86	0.6	1.12	0.4	1.4
2	FZ 14342	DHMECN 13757	Gastrotheca orophylax	0.95	0.6	1.12	0.41	1.46	1034	1120	86	9	9.56	1034	1120	86	1744	0.05	2	1.89	2.84						1.74	15.74	17.49	3.43	3	9	9	23	689	698	1.43	1	14	47	60	16.67
2	FZ 14342	DHMECN 13757	Gastrotheca orophylax	0.95	0.78	1.21	0.47	1.48	947	947	0	9	0	947	1034	87	1653	0.05	2	2.24	2.84						1.65	23.11	24.77	2.42	3	9	6	20	1014	1024	0.98	1	10	6	28	35.71
2	FZ 14342	DHMECN 13757	Gastrotheca orophylax	1.12	0.95	1.29	0.55	1.55	1120	1120	0	23	0	947	1120	173	2051	0.08	2	1.89	2.84						2.05	17.31	19.36	3.1	4	23	16	27	708	715	1.4	1	22	12	32	31.25
2	FZ 14342	DHMECN 13757	Gastrotheca orophylax	0.95	0.69	1.12	0.52	1.37	947	947	0	6	0	1034	1120	86	1754	0.05	3	1.89	2.84						1.75	87.84	89.59	0.67	3	6	9	24	907	918	1.09	1	12
2	FZ 14342	DHMECN 13757	Gastrotheca orophylax	0.95	0.78	1.21	0.52	1.49	1034	1034	0	12	0	861	1034	173	2270	0.08	2	2.07	2.84						2.27	23.34	25.61	2.34	4	12	8	70	706	971	1.03	1	21
2	FZ 14342	DHMECN 13757	Gastrotheca orophylax	1.03	0.86	1.21	0.6	1.56	1034	1034	0	20	0	1034	1120	86	1491	0.06	3	1.89	3.36						1.49	15.06	16.55	3.63	3	20	11	31	1042	1053	0.95	1	11
2	FZ 14342	DHMECN 13757	Gastrotheca orophylax	0.95	0.69	1.12	0.52	1.23	947	861	86	265	0.32	947	1120	173	2417	0.07	2	2.24	2.84						2.42	31.07	33.48	1.79	4	9	11	27	677	684	1.46	1
2	FZ 14342	DHMECN 13757	Gastrotheca orophylax	0.95	0.69	1.12	0.5	1.4	1034	1034	0	11	0	947	1120	173	1499	0.12	2	1.81							1.5	18.4	19.9	3.02	3	11	9	40	1034	1045	0.96	1
2	FZ 14342	DHMECN 13757	Gastrotheca orophylax	0.95	0.78	1.21	0.49	1.43	1120	1120	0	27	0	947	1120	173	2496	0.07	3	1.89							2.5	20.78	23.28	2.58	4	27	7	27	868	879	1.14	1
2	FZ 14342	DHMECN 13757	Gastrotheca orophylax	1.12	0.95	1.29	0.63	1.62	1034	1034	0	11	0	947	1206	259	3499	0.07	2	2.24							3.5				5	8	9	33	497	507	1.97	1
2	FZ 14342	DHMECN 13757	Gastrotheca orophylax	0.95	0.69	1.21	0.47	1.37	1120	1120	0	24	0						2	1.81												11	6	43	783	853	1.17	1
2	FZ 14342	DHMECN 13757	Gastrotheca orophylax	0.95	0.78	1.21	0.52	1.46	861	861	0	11	0						2	1.89												24	8		160	169	5.92	1
2	FZ 14342	DHMECN 13757	Gastrotheca orophylax	1.12	0.95	1.29	0.57	1.54	1034	861	173	11	15.73						2	2.24												11	6		580	587	1.7	2
2	FZ 14342	DHMECN 13757	Gastrotheca orophylax	0.86	0.6	1.12	0.43	1.41	947	947	0	70	0						2	1.89												11			698	708	1.41	1
2	FZ 14342	DHMECN 13757	Gastrotheca orophylax	0.95	0.69	1.12	0.49	1.36	1034	1034	0	31	0						3	1.89												70			589	597	1.68	1
2	FZ 14342	DHMECN 13757	Gastrotheca orophylax	0.95	0.69	1.12	0.46	1.41	947	861	86	9	9.56						2	2.24												31			744	757	1.32	1
2	FZ 14342	DHMECN 13757	Gastrotheca orophylax	0.95	0.78	1.21	0.57	1.44	861	861	0	7	0						2	1.81												9			996	1022	0.98	1
2	FZ 14342	DHMECN 13757	Gastrotheca orophylax	1.03	0.86	1.21	0.61	1.52	1120	1120	0	27	0						2	1.89												7			633	639	1.56	1
2	FZ 14342	DHMECN 13757	Gastrotheca orophylax	0.86	0.69	1.03	0.42	1.27	947	947	0	9	0						2	2.24												10			821	833	1.2	1
2	FZ 14342	DHMECN 13757	Gastrotheca orophylax	0.95	0.69	1.12	0.5	1.31	1120	1120	0	13	0						2	1.89												27			612	620	1.61	1
2	FZ 14342	DHMECN 13757	Gastrotheca orophylax	0.95	0.78	1.21	0.55	1.4	1120	1120	0	26	0						2	1.89												9			798	808	1.24	1
2	FZ 14342	DHMECN 13757	Gastrotheca orophylax	1.12	0.95	1.29	0.61	1.56	1120	1120	0	40	0						2	1.89												13			1014	1036	0.97	2
2	FZ 14342	DHMECN 13757	Gastrotheca orophylax	0.95	0.69	1.12	0.44	1.4	947	947	0	6	0						2	2.24												26			591	597	1.68	1
2	FZ 14342	DHMECN 13757	Gastrotheca orophylax	1.03	0.78	1.21	0.5	1.48	1034	1034	0	11	0						2	1.89												40			770	781	1.28	1
2	FZ 14342	DHMECN 13757	Gastrotheca orophylax	1.12	0.95	1.29	0.58	1.62	1120	1120	0	27	0						3	1.89												6			977	997	1	1
2	FZ 14342	DHMECN 13757	Gastrotheca orophylax	1.12	0.95	1.29	0.64	1.58	947	947	0	8	0						3	2.24												11			1060	1082	0.92	1
2	FZ 14342	DHMECN 13757	Gastrotheca orophylax	0.95	0.78	1.21	0.55	1.43	1034	1034	0	10	0						2	2.24												27			241	256	3.91	1
2	FZ 14342	DHMECN 13757	Gastrotheca orophylax	0.95	0.69	1.12	0.43	1.37	1120	947	173	22	7.86						3	1.89												8						1
2	FZ 14342	DHMECN 13757	Gastrotheca orophylax	0.95	0.78	1.21	0.49	1.45	1120	1120	0	33	0						2	2.24												10						1
2	FZ 14342	DHMECN 13757	Gastrotheca orophylax	1.12	0.95	1.29	0.54	1.59	947	947	0	6	0						2	2.24												22						1
2	FZ 14342	DHMECN 13757	Gastrotheca orophylax	0.95	0.69	1.12	0.52	1.4	947	947	0	11	0						2	1.89												33						1
2	FZ 14342	DHMECN 13757	Gastrotheca orophylax	0.95	0.78	1.21	0.49	1.64	1120	947	173	20	8.65																			6						1
2	FZ 14342	DHMECN 13757	Gastrotheca orophylax	1.12	0.95	1.29	0.64	1.56	1120	947	173	21	8.24																			11						1
2	FZ 14342	DHMECN 13757	Gastrotheca orophylax	1.12	0.95	1.29	0.61	1.66	1120	1206	86	43	2																			20						2
2	FZ 14342	DHMECN 13757	Gastrotheca orophylax	0.95	0.69	1.21	0.52	1.46																								21						2
2	FZ 14342	DHMECN 13757	Gastrotheca orophylax	0.95	0.78	1.21	0.49	1.48																								43
2	FZ 14342	DHMECN 13757	Gastrotheca orophylax	1.12	0.95	1.29	0.61	1.55																								265
2	FZ 14342	DHMECN 13757	Gastrotheca orophylax	1.12	0.95	1.29	0.61	1.63																								16
2	FZ 14342	DHMECN 13757	Gastrotheca orophylax	1.12	0.95	1.29	0.64	1.6
2	FZ 14342	DHMECN 13757	Gastrotheca orophylax	1.03	0.78	1.29	0.52	1.52
3	FZ 14349	DHMECN 13761	Gastrotheca orophylax	0.86	0.69	0.95	0.44	1.23	861	861	0	164	0	861	1034	173	3681	0.05	2	1.55	3.36	4.48					3.68	7.05	10.73	5.59	5	164	12	45	599	763	1.31	2	12	11	32
3	FZ 14349	DHMECN 13761	Gastrotheca orophylax	0.78	0.6	1.12	0.39	1.29	947	947	0	14	0	947	1120	173	3838	0.05	4	2.24	3.36	4.74					3.84	7.13	10.97	5.47	5	14	7	44	785	799	1.25	1	7	6	29
3	FZ 14349	DHMECN 13761	Gastrotheca orophylax	1.03	0.86	1.12	0.52	1.5	1034	1034	0	17	0	1206	1206	0	3631	0	4	2.24	3.36	4.48					3.63	5.69	9.32	6.44	5	17	12	42	956	974	1.03	1	20	5	29
3	FZ 14349	DHMECN 13761	Gastrotheca orophylax	1.12	0.95	1.21	0.49	1.53	1034	1034	0	23	0	861	861	0	3619	0	3	2.24	3.36	4.82					3.62	6.29	9.91	6.05	5	23	15	48	599	1101	0.91	1	13	13	36
3	FZ 14349	DHMECN 13761	Gastrotheca orophylax	1.12	1.03	1.21	0.57	1.58	1034	1034	0	45	0	775	1120	345	4532	0.08	2	2.24	3.36	4.48					4.65	8.44	13.09	4.58	6	45	8	44	785	800	1.25	1	23	6	28
3	FZ 14349	DHMECN 13761	Gastrotheca orophylax	1.12	1.03	1.21	0.54	1.54	947	861	86	12	7.17						2	2.07	3.62	4.82					4.53				6	12	9	73	956	790	1.27	2	15	8	31
3	FZ 14349	DHMECN 13761	Gastrotheca orophylax	1.12	0.78	1.21	0.6	1.48	1034	1034	0	12	0						3	2.24	3.1	4.82										12	8	46	1078	1050	0.95	1	25	9	31
3	FZ 14349	DHMECN 13761	Gastrotheca orophylax	0.78	0.6	0.95	0.43	1.17	1034	1034	0	23	0						4	2.24	2.93	4.82										23	10		788	1157	0.86	1	12	10	33
3	FZ 14349	DHMECN 13761	Gastrotheca orophylax	1.03	0.86	1.12	0.52	1.48	1120	1120	0	44	0						2	2.24	3.36	4.82										44	7		779	807	1.24	1	15	17	30
3	FZ 14349	DHMECN 13761	Gastrotheca orophylax	1.12	0.95	1.21	0.53	1.54	1120	1120	0	42	0						4	2.41	3.62	4.82										42			1028	747	1.34	2	8	11	31
3	FZ 14349	DHMECN 13761	Gastrotheca orophylax	1.12	0.95	1.29	0.62	1.66	1206	947	259	181	1.43						3	2.07	3.53	4.82										181			1113	933	1.07	2	24	8	30
3	FZ 14349	DHMECN 13761	Gastrotheca orophylax	1.12	1.03	1.29	0.82	1.57	947	775	172	18	9.56						2	1.55	2.84	4.48										18			626	1096	0.91	2	12
3	FZ 14349	DHMECN 13761	Gastrotheca orophylax	1.21	1.03	1.29	0.49	1.7	1034	1206	172	22	7.82						3	1.89	3.19	4.48										22			728	801	1.25	1	9
3	FZ 14349	DHMECN 13761	Gastrotheca orophylax	1.03	0.78	1.21	0.48	1.58	1120	1120	0	22	0						4	2.24	3.62	4.82										22			911	778	1.29	1	8
3	FZ 14349	DHMECN 13761	Gastrotheca orophylax	0.86	0.6	1.12	0.35	1.45	1206	1206	0	48	0						4	2.41	3.62											48			1073	901	1.11	1	22
3	FZ 14349	DHMECN 13761	Gastrotheca orophylax	0.78	0.69	0.86	0.34	1.22	861	861	0	166	0						4	2.41	3.62											166			635	1094	0.91	2	14
3	FZ 14349	DHMECN 13761	Gastrotheca orophylax	0.95	0.78	1.21	0.45	1.54	1034	1120	86	14	6.14						3	1.89	2.84											14			764	776	1.29	2	23
3	FZ 14349	DHMECN 13761	Gastrotheca orophylax	1.12	0.86	1.29	0.47	1.61	1120	1120	0	23	0						2	1.55	3.62											23			878	762	1.31	2	13
3	FZ 14349	DHMECN 13761	Gastrotheca orophylax	1.21	0.95	1.29	0.53	1.69	1120	1120	0	42	0						2	1.55	3.62											42			1052	919	1.09	2	10
3	FZ 14349	DHMECN 13761	Gastrotheca orophylax	1.21	1.03	1.29	0.51	1.72	1206	861	345	44	7.84						3	2.07	3.36											44			605	1053	0.95	2	7
3	FZ 14349	DHMECN 13761	Gastrotheca orophylax	0.95	0.78	1.29	0.54	1.54	861	775	86	171	0.5						3	2.41	3.62											171			741	1065	0.94	2	22
3	FZ 14349	DHMECN 13761	Gastrotheca orophylax	0.78	0.69	0.95	0.45	1.17	1034	861	173	21	8.24						4	2.41	2.58											21			890	815	1.23	3	15
3	FZ 14349	DHMECN 13761	Gastrotheca orophylax	0.78	0.69	0.95	0.4	1.26	1034	1120	86	29	2.97						2	1.72	3.36											29			1023	720	1.39	2	23
3	FZ 14349	DHMECN 13761	Gastrotheca orophylax	1.03	0.78	1.21	0.48	1.59	1120	1120	0	30	0						4	2.41	3.36											30			1018	859	1.16	2	12
3	FZ 14349	DHMECN 13761	Gastrotheca orophylax	1.21	0.86	1.29	0.47	1.58	1120	1034	86	47	1.83						3	1.89	3.36											47			647	1029	0.97	2	11
3	FZ 14349	DHMECN 13761	Gastrotheca orophylax	1.21	1.03	1.29	0.56	1.68	1120	947	173	73	2.37						2	1.55	3.1											73			707	1064	0.94		11
3	FZ 14349	DHMECN 13761	Gastrotheca orophylax	0.86	0.69	1.29	0.52	1.46	775	689	86	168	0.51						2	1.55	3.62											168			838	1064	0.94		8
3	FZ 14349	DHMECN 13761	Gastrotheca orophylax	1.21	1.12	1.29	0.54	1.67	1034	1034	0	13	0						2	1.89	3.62											13			1007				20
3	FZ 14349	DHMECN 13761	Gastrotheca orophylax	0.95	0.86	1.29	0.46	1.56	1034	1034	0	21	0						3	2.41												21			1024				9
3	FZ 14349	DHMECN 13761	Gastrotheca orophylax	0.78	0.69	0.95	0.43	1.22	1120	1120	0	22	0						4	2.41												22							22
3	FZ 14349	DHMECN 13761	Gastrotheca orophylax	0.78	0.6	0.86	0.33	1.1	1120	947	173	41	4.22						3	2.24												41							15
3	FZ 14349	DHMECN 13761	Gastrotheca orophylax	0.95	0.78	1.21	0.47	1.52	1120	1120	0	46	0						2	2.07												46
3	FZ 14349	DHMECN 13761	Gastrotheca orophylax	1.21	0.86	1.29	0.43	1.57											4	2.41
3	FZ 14349	DHMECN 13761	Gastrotheca orophylax	1.21	0.86	1.29	0.47	1.65											2	2.24
3	FZ 14349	DHMECN 13761	Gastrotheca orophylax	1.12	1.03	1.29	0.5	1.67											3	1.72
3	FZ 14349	DHMECN 13761	Gastrotheca orophylax	1.03	0.78	1.29	0.49	1.6											2	1.55
3	FZ 14349	DHMECN 13761	Gastrotheca orophylax	1.21	1.12	1.29	0.53	1.67											2	1.55
3	FZ 14349	DHMECN 13761	Gastrotheca orophylax	1.12	0.78	1.29	0.47	1.59											2	1.89
3	FZ 14349	DHMECN 13761	Gastrotheca orophylax	0.86	0.69	1.12	0.48	1.4											3	2.24
3	FZ 14349	DHMECN 13761	Gastrotheca orophylax	0.78	0.69	0.95	0.41	1.21											4	2.24
3	FZ 14349	DHMECN 13761	Gastrotheca orophylax	0.78	0.6	0.86	0.38	1.05											4	2.24
3	FZ 14349	DHMECN 13761	Gastrotheca orophylax	0.95	0.78	1.12	0.51	1.52											3	2.07
3	FZ 14349	DHMECN 13761	Gastrotheca orophylax	1.12	0.86	1.21	0.53	1.57											4	2.41
3	FZ 14349	DHMECN 13761	Gastrotheca orophylax	1.12	0.86	1.29	0.49	1.62											3	2.41
3	FZ 14349	DHMECN 13761	Gastrotheca orophylax	1.12	1.03	1.29	0.55	1.69
3	FZ 14349	DHMECN 13761	Gastrotheca orophylax	1.03	0.78	1.21	0.55	1.49
3	FZ 14349	DHMECN 13761	Gastrotheca orophylax	1.21	1.03	1.29	0.56	1.69
3	FZ 14349	DHMECN 13761	Gastrotheca orophylax	1.21	0.78	1.21	0.47	1.55
4	FZ 14351	ZSFQ 4550	Gastrotheca orophylax	0.86	0.69	1.12	0.4	1.33	775	775	0	6	0	775	947	172	1969	0.09	3	2.07	3.1	4.13	5.17	6.2	7.24	7.58	1.97	14.31	16.28	3.69	3	6	6		840	846	1.18	1	27	7	34	29.41
4	FZ 14351	ZSFQ 4550	Gastrotheca orophylax	1.03	0.78	1.21	0.55	1.48	947	947	0	8	0	1034	947	87	1112	0.08	3	1.89	2.84	4.13	5.17	5.68	6.8		1.11	19.94	21.05	2.85	2	8	6	25	1096	1104	0.91	1	16	9	34	29.41
4	FZ 14351	ZSFQ 4550	Gastrotheca orophylax	0.95	0.78	1.12	0.52	1.41	947	947	0	18	0	1034	1034	0	1228	0	5	2.07	3.1	4.13	5.17	6.2	7.24		1.23	12.68	13.91	4.31	1	18	7	28	1077	1087	0.92	1	25	12	35	28.57
4	FZ 14351	ZSFQ 4550	Gastrotheca orophylax	1.03	0.78	1.21	0.56	1.47	947	947	0	10	0	861	1120	259	2740	0.09	5	2.07	3.1	4.13	5.17	5.68	6.63		2.74	15.72	18.46	3.25	2	10	7	50	1208	1214	0.82	1	16
4	FZ 14351	ZSFQ 4550	Gastrotheca orophylax	1.03	0.78	1.12	0.56	1.37	947	947	0	25	0	775	947	172	3716	0.05	4	2.07	3.1	4.13	4.74				3.72	14.51	18.22	3.29	4	25	12	31	708	715	1.4	1	23
4	FZ 14351	ZSFQ 4550	Gastrotheca orophylax	1.03	0.78	1.21	0.51	1.44	1034	1034	0	6	0	1120	775	345	2009	0.17	7	2.07	3.1	3.88	5.17				2.01	17.93	19.93	3.01	5	6	9	50	897	908	1.1	1	15
4	FZ 14351	ZSFQ 4550	Gastrotheca orophylax	1.03	0.78	1.21	0.59	1.44	1034	1034	0	15	0	1206	1120	86	3361	0.03	3	1.72	2.58	4.22	5.17				3.36	20.93	24.29	2.47	3	15	8	50	1082	1090	0.92	1
4	FZ 14351	ZSFQ 4550	Gastrotheca orophylax	0.86	0.6	1.03	0.48	1.2	861	861	0	7	0	1034	861	173	2323	0.07	3	1.72	2.58	4.13	4.74				2.32	13.3	15.62	3.84	4	7	7		695	703	1.42	1
4	FZ 14351	ZSFQ 4550	Gastrotheca orophylax	0.86	0.69	1.03	0.49	1.25	1034	861	173	10	17.3	947	947	0	3425	0	5	2.07	3.1	3.79	5.17				3.43				3	10	15		792	801	1.25	1
4	FZ 14351	ZSFQ 4550	Gastrotheca orophylax	1.03	0.78	1.21	0.55	1.47	1034	1034	0	9	0						7	1.89	2.93	4.22	5.17								4	9	15		964	973	1.03	1
4	FZ 14351	ZSFQ 4550	Gastrotheca orophylax	0.95	0.78	1.12	0.53	1.42	1034	1034	0	28	0						2	1.72	3.1	4.13	4.74									28			1164	1189	0.84	1
4	FZ 14351	ZSFQ 4550	Gastrotheca orophylax	0.78	0.6	0.95	0.49	1.15	775	775	0	7	0						5	2.07	3.1	4.13	4.74									7			845	857	1.17	1
4	FZ 14351	ZSFQ 4550	Gastrotheca orophylax	0.95	0.69	1.12	0.54	1.26	1120	947	173	8	21.63						7	2.07	2.84	4.13	5.17									8			1130	1137	0.88	1
4	FZ 14351	ZSFQ 4550	Gastrotheca orophylax	1.03	0.78	1.21	0.55	1.45	1034	1034	0	9	0						5	1.89	3.1	3.79	5.17									9			865	874	1.14	2
4	FZ 14351	ZSFQ 4550	Gastrotheca orophylax	1.03	0.78	1.12	0.55	1.42	1034	1034	0	25	0						4	2.15	3.1	3.79	4.74									25			1110	1117	0.9	1
4	FZ 14351	ZSFQ 4550	Gastrotheca orophylax	0.95	0.78	1.12	0.58	1.38	1034	947	87	50	1.74						2	1.72	3.1	4.13	4.74									50			1309	1339	0.75	1
4	FZ 14351	ZSFQ 4550	Gastrotheca orophylax	1.03	0.78	1.21	0.58	1.42	1120	861	259	12	21.58						5	2.07	3.1	4.13	5.17									12			1052	1060	0.94	1
4	FZ 14351	ZSFQ 4550	Gastrotheca orophylax	0.86	0.69	1.03	0.54	1.22	947	861	86	7	12.29						5	2.07	2.84	3.79	4.74									7			1194	1212	0.83	1
4	FZ 14351	ZSFQ 4550	Gastrotheca orophylax	1.03	0.78	1.21	0.51	1.46	947	775	172	15	11.47						4	2.07	2.84	3.79	5.17									15			941	947	1.06	1
4	FZ 14351	ZSFQ 4550	Gastrotheca orophylax	1.03	0.78	1.12	0.56	1.37	1206	861	345	9	38.33						5	1.89	3.1	4.13										9			1094	1103	0.91	1
4	FZ 14351	ZSFQ 4550	Gastrotheca orophylax	0.95	0.69	1.12	0.52	1.29	1120	947	173	8	21.63						5	1.89	3.1	3.79										8			1303	1325	0.75	1
4	FZ 14351	ZSFQ 4550	Gastrotheca orophylax	1.03	0.78	1.21	0.49	1.47	1120	947	173	29	5.97						5	2.07	2.84	4.13										29						1
4	FZ 14351	ZSFQ 4550	Gastrotheca orophylax	0.95	0.78	1.12	0.52	1.37	1120	1120	0	31	0						5	2.07	2.84											31						2
4	FZ 14351	ZSFQ 4550	Gastrotheca orophylax	0.95	0.78	1.12	0.53	1.43	1034	1034	0	8	0						5	1.89	2.84											8						2
4	FZ 14351	ZSFQ 4550	Gastrotheca orophylax	1.03	0.78	1.21	0.52	1.44	1034	1034	0	18	0						5	2.07	3.1											18
4	FZ 14351	ZSFQ 4550	Gastrotheca orophylax	1.03	0.78	1.12	0.56	1.39	947	861	86	50	1.72						3	1.89	3.1											50
4	FZ 14351	ZSFQ 4550	Gastrotheca orophylax	0.95	0.78	1.21	0.56	1.42	947	947	0	7	0						3	2.07	2.84											7
4	FZ 14351	ZSFQ 4550	Gastrotheca orophylax	1.03	0.69	1.12	0.48	1.34	1034	1034	0	9	0						5	2.07	3.1											9
4	FZ 14351	ZSFQ 4550	Gastrotheca orophylax	0.95	0.78	1.21	0.57	1.5	1034	947	87	22	3.95						8	1.89												22
4	FZ 14351	ZSFQ 4550	Gastrotheca orophylax	1.03	0.78	1.21	0.59	1.49	1034	947	87	50	1.74						5	2.07												50
4	FZ 14351	ZSFQ 4550	Gastrotheca orophylax	1.03	0.78	1.12	0.54	1.43
4	FZ 14351	ZSFQ 4550	Gastrotheca orophylax	0.95	0.78	1.21	0.63	1.43
4	FZ 14351	ZSFQ 4550	Gastrotheca orophylax	1.03
	Males= 4		Min	0.78	0.52	0.86	0.33	1.05	689	689	0	6	0	689	775	0	1112	0	2	1.55	2.5	3.79	4.74	5.68	6.63	7.58	1.11	5.69	9.32	0.67	1	6	6	20	160	169	0.68	1	7	5	19	16.67
	Calls= 28		Max	1.21	1.12	1.29	0.82	1.72	1206	1206	345	265	38.33	1206	1206	345	7657	0.17	8	2.41	3.62	4.82	5.17	6.2	7.24		7.66	87.84	89.59	6.44	7	265	16	219	1421	1467	5.92	4	29	47	70	35.71
	Notes= 115		mean	0.98	0.78	1.16	0.49	1.44	1009.58	973.77	45.1	33.83	2.55	940.96	1030.44	140.67	2948.52	0.06	3.06	1.99	3.09	4.28	5.01	5.94	6.98		3.01	18.46	21.17	3.52	4	34.87	9.08	52.5	915.58	941.81	1.19	1.38	16.38	15.83	37.3	28.5
	Pulses= 58		sd	0.12	0.12	0.1	0.08	0.14	105.53	113.32	78.81	43.21	5.91	128.66	118.46	93.16	1459.36	0.04	1.27	0.23	0.32	0.37	0.21	0.3	0.31		1.47	15.99	15.62	1.35	1.34	45.98	2.8	39.03	256.57	249.85	0.65	0.66	5.92	11.31	11.56	6.34
			Summary	0.78‒1.21 (0.98 ± 0.12)	0.52‒1.12 (0.78 ± 0.12)	0.86‒1.29 (1.16 ± 0.1)	0.33‒0.82 (0.49 ± 0.08)	1.05‒1.72 (1.44 ± 0.14)	689‒1206 (1009.58 ± 105.53)	689‒1206 (973.77 ± 113.32)	0‒345 (45.1 ± 78.81)	6‒265 (33.83 ± 43.21)	0‒38.33 (2.55 ± 5.91)	689‒1206 (940.96 ± 128.66)	775‒1206 (1030.44 ± 118.46)	0‒345 (140.67 ± 93.16)	1112‒7657 (2948.52 ± 1459.36)	0‒0.17 (0.06 ± 0.04)	2‒8 (3.06 ± 1.27)	1.55‒2.41 (1.99 ± 0.23)	2.5‒3.62 (3.09 ± 0.32)	3.79‒4.82 (4.28 ± 0.37)	4.74‒5.17 (5.01 ± 0.21)	5.68‒6.2 (5.94 ± 0.3)	6.63‒7.24 (6.98 ± 0.31)	7.58	1.11‒7.66 (3.01 ± 1.47)	5.69‒87.84 (18.46 ± 15.99)	9.32‒89.59 (21.17 ± 15.62)	0.67‒6.44 (3.52 ± 1.35)	1‒7 (4 ± 1.34)	6‒265 (34.87 ± 45.98)	6‒16 (9.08 ± 2.8)	20‒219 (52.5 ± 39.03)	160‒1421 (915.58 ± 256.57)	169‒1467 (941.81 ± 249.85)	0.68‒5.92 (1.19 ± 0.65)	1‒4 (1.38 ± 0.66)	7‒29 (16.38 ± 5.92)	5‒47 (15.83 ± 11.31)	19‒70 (37.3 ± 11..56)	16.67‒37.71 (28.5 ± 6.34)

## Sheet: 6_Niceforonia brunnea 
Individual	#Fonozoo	# Museo	Especie	FF (kHz)	FD-2f0-7f0 (kHz)	F-5% (kHz)	F-95% (kHz)	MinF (kHz)	MaxF (kHz)	EstF (Hz)	EndF (Hz)	dfrq	CD-M (ms)	FM (kHz)	NH	MinF (kHz)	MaxF (kHz)	CD (s)	IC (s)	ICT (s)	CR (/min)	NC	ND (ms)	IN (ms)	INT (ms)	NR (/s)	PN	PD (ms)	PDI (ms)	IP (ms)	IPI (ms)	IPT (ms)	PR (/s)
1	FZ 14353	Not Collected	Niceforonia brunnea	0.34	1.25	0.99	1.34	0.98	1.41	1120	1464	344	111	3.1	38	0.44	6.91	1.63	43.07	44.7	1.34	4	111	375	486	2.06	21	9	9	14	14	23	43.48
1	FZ 14353	Not Collected	Niceforonia brunnea	0.39	1.55	1.34	1.64	1.32	1.69	1550	1249	301	82	3.67	27	0.22	8.66	1.69	8.93	10.62	5.65	4	82	389	471	2.12	22	3	6	1	16	4	250
1	FZ 14353	Not Collected	Niceforonia brunnea	0.34	1.55	1.34	1.77	1.32	1.77	1421	1206	215	79	2.72	25	0.22	7.59	0.8	2.63	2.71	22.14	2	79	515	594	1.68	22	3	5	2	17	5	200
1	FZ 14353	Not Collected	Niceforonia brunnea	0.39	1.55	1.38	1.59	1.36	1.71	1464	1637	173	84	2.06	26	0.21	7.07	1.7				4	84	450	549	1.82	19	4	5	2	16	6	166.67
1	FZ 14353	Not Collected	Niceforonia brunnea	0.34	1.25	1.08	1.29	1.06	1.37	1421	1550	129	99	1.3	43	0.19	8.26						99	403	489	2.04	21	3	4	2	15	5	200
1	FZ 14353	Not Collected	Niceforonia brunnea	0.3	1.21	1.03	1.25	1.01	1.36	1421	1637	216	86	2.51	30	0.22	7.42						86	483	568	1.76	21	4	7	2	17	6	166.67
1	FZ 14353	Not Collected	Niceforonia brunnea	0.3	1.21	1.08	1.25	1.03	1.34	1464	1464	0	85	0	40	0.18	8.58						85	606	709	1.41	22	3	4	3		6	166.67
1	FZ 14353	Not Collected	Niceforonia brunnea	0.34	1.25	1.08	1.42	1.06	1.42	1464	1464	0	84	0	35	0.21	9.72						84	384	488	2.05	20	3	5	2		5	200
1	FZ 14353	Not Collected	Niceforonia brunnea	0.39	1.25	1.08	1.42	1.03	1.44	1378	1507	129	103	1.25	27	0.13	7.37						103	390	490	2.04	24	3		2		5	200
1	FZ 14353	Not Collected	Niceforonia brunnea	0.34	1.29	1.16	1.38	1.1	1.41	1464	1507	43	87	0.49	28	0.2	7.04						87	537	633	1.58		3		2		5	200
1	FZ 14353	Not Collected	Niceforonia brunnea	0.39	1.51	1.34	1.64	1.3	1.72	1378	1550	172	104	1.65									104					3		2		4	250
1	FZ 14353	Not Collected	Niceforonia brunnea	0.39	1.51	1.42	1.64	1.3	1.71	1464	1464	0	101	0									101					3		1		4	250
1	FZ 14353	Not Collected	Niceforonia brunnea	0.39	1.55	1.29	1.68	1.29	1.75	1464	1464	0	96	0									96					3		1		4	250
1	FZ 14353	Not Collected	Niceforonia brunnea	0.39	1.55	1.38	1.81	1.33	1.88	1378	1335	43	91	0.47									91					2		1		4	250
1	FZ 14353	Not Collected	Niceforonia brunnea	0.39	1.42	1.38	1.72	1.21	1.75																			2		1		4	250
1	FZ 14353	Not Collected	Niceforonia brunnea	0.34	1.42	1.38	1.64	1.21	1.71																			3		0.8		3	333.33
1	FZ 14353	Not Collected	Niceforonia brunnea	0.39	1.46	1.42	1.55	1.26	1.68																			3		1		4	250
1	FZ 14353	Not Collected	Niceforonia brunnea	0.39	1.46	1.42	1.72	1.32	1.73																			3		0.6		3	333.33
1	FZ 14353	Not Collected	Niceforonia brunnea	0.39	1.46	1.42	1.55	1.3	1.68																			3		0.6		3	333.33
1	FZ 14353	Not Collected	Niceforonia brunnea	0.43	1.46	1.46	1.55	1.26	1.69																			3		1		4	250
1	FZ 14353	Not Collected	Niceforonia brunnea	0.39	1.51	1.42	1.59	1.33	1.69																			4		16		22	45.45
1	FZ 14353	Not Collected	Niceforonia brunnea	0.34	1.55	1.29	1.81	1.25	1.81																			6		0.6		3	333.33
1	FZ 14353	Not Collected	Niceforonia brunnea	0.34	1.03	0.95	1.16	0.83	1.18																			2		0.7		3	333.33
1	FZ 14353	Not Collected	Niceforonia brunnea	0.39	1.03	0.95	1.16	0.77	1.2																			2		3		5	200
1	FZ 14353	Not Collected	Niceforonia brunnea	0.39	1.08	0.99	1.25	0.81	1.25																			3		0.4		4	250
1	FZ 14353	Not Collected	Niceforonia brunnea	0.39	1.46	1.25	1.55	1.21	1.59																			3		0.6		3	333.33
1	FZ 14353	Not Collected	Niceforonia brunnea	0.34	1.42	1.25	1.55	1.22	1.65																			2		0.6		3	333.33
1	FZ 14353	Not Collected	Niceforonia brunnea	0.34	1.42	1.25	1.64	1.21	1.69																			3		1		3	333.33
1	FZ 14353	Not Collected	Niceforonia brunnea	0.34	1.42	1.25	1.64	1.24	1.72																			2		0.8		3	333.33
1	FZ 14353	Not Collected	Niceforonia brunnea	0.34	1.42	1.21	1.59	1.18	1.64																			2		1		3	333.33
1	FZ 14353	Not Collected	Niceforonia brunnea	0.3	1.21	1.08	1.55	1.05	1.59																			2		0.5		3	333.33
1	FZ 14353	Not Collected	Niceforonia brunnea	0.3	1.21	1.08	1.42	1.03	1.42																			2		0.5		3	333.33
1	FZ 14353	Not Collected	Niceforonia brunnea	0.39	1.59	1.46	1.64	1.38	1.76																			2		0.8		3	333.33
1	FZ 14353	Not Collected	Niceforonia brunnea	0.39	1.59	1.51	1.64	1.32	1.83																			2		0.8		3	333.33
1	FZ 14353	Not Collected	Niceforonia brunnea	0.39	1.59	1.55	1.64	1.33	1.81																			2		0.6		3	333.33
1	FZ 14353	Not Collected	Niceforonia brunnea	0.39	1.59	1.55	1.64	1.31	1.91																			2		0.6		3	333.33
1	FZ 14353	Not Collected	Niceforonia brunnea	0.34	1.59	1.55	1.64	1.35	1.85																			2		0.6		3	333.33
1	FZ 14353	Not Collected	Niceforonia brunnea	0.39	1.59	1.55	1.64	1.29	1.89																			2		0.3		2	500
1	FZ 14353	Not Collected	Niceforonia brunnea	0.39	1.59	1.55	1.64	1.29	1.89																			2		0.6		3	333.33
1	FZ 14353	Not Collected	Niceforonia brunnea	0.39	1.21	1.16	1.29	1	1.43																			2		0.4		2	500
1	FZ 14353	Not Collected	Niceforonia brunnea	0.47	1.59	1.46	1.72	1.37	1.95																			2		0.7		3	333.33
1	FZ 14353	Not Collected	Niceforonia brunnea	0.39	1.25	1.21	1.46	0.98	1.48																			2		15		20	50
1	FZ 14353	Not Collected	Niceforonia brunnea	0.47	1.25	1.21	1.42	1.06	1.43																			3		0.6		3	333.33
1	FZ 14353	Not Collected	Niceforonia brunnea	0.34	1.55	1.25	1.77	1.23	1.79																			4		0.7		3	333.33
1	FZ 14353	Not Collected	Niceforonia brunnea	0.34	1.21	1.08	1.34	1.02	1.41																			2		1		4	250
1	FZ 14353	Not Collected	Niceforonia brunnea	0.3	1.21	1.12	1.51	1	1.52																			3		0.7		4	250
1	FZ 14353	Not Collected	Niceforonia brunnea	0.34	1.21	1.03	1.51	0.94	1.62																			3		1		3	333.33
1	FZ 14353	Not Collected	Niceforonia brunnea	0.3	1.25	1.03	1.55	0.98	1.66																			3		0.8		3	333.33
1	FZ 14353	Not Collected	Niceforonia brunnea	0.34	1.42	1.12	1.55	1.12	1.62																			2		0.6		3	333.33
1	FZ 14353	Not Collected	Niceforonia brunnea	0.3	1.21	1.03	1.46	0.89	1.48																			3		0.6		3	333.33
1	FZ 14353	Not Collected	Niceforonia brunnea	0.39	1.51	1.21	1.64	1.18	1.77																			3		1		3	333.33
1	FZ 14353	Not Collected	Niceforonia brunnea	0.39	1.51	1.29	1.81	1.25	1.85																			2		0.7		3	333.33
1	FZ 14353	Not Collected	Niceforonia brunnea	0.34	1.51	1.38	1.64	1.31	1.72																			2		0.6		2	500
1	FZ 14353	Not Collected	Niceforonia brunnea	0.34	1.25	1.08	1.51	0.96	1.52																			2		0.6		2	500
1	FZ 14353	Not Collected	Niceforonia brunnea	0.39	1.25	1.16	1.29	0.96	1.45																			2		0.7		3	333.33
1	FZ 14353	Not Collected	Niceforonia brunnea	0.39	1.25	1.21	1.29	1.06	1.54																			2		0.7		2	500
1	FZ 14353	Not Collected	Niceforonia brunnea	0.39	1.25	1.16	1.29	0.98	1.48																			2		0.5		2	500
1	FZ 14353	Not Collected	Niceforonia brunnea	0.39	1.21	1.16	1.25	0.96	1.45																			2		0.7		3	333.33
1	FZ 14353	Not Collected	Niceforonia brunnea	0.39	1.59	1.55	1.64	1.33	1.89																			2		0.8		3	333.33
1	FZ 14353	Not Collected	Niceforonia brunnea	0.39	1.59	1.51	1.64	1.35	1.93																			2		0.7		3	333.33
1	FZ 14353	Not Collected	Niceforonia brunnea	0.39	1.55	1.46	1.64	1.33	1.83																			2		0.7		2	500
1	FZ 14353	Not Collected	Niceforonia brunnea	0.39	1.55	1.42	1.64	1.27	1.77																			2		0.8		3	333.33
1	FZ 14353	Not Collected	Niceforonia brunnea	0.39	1.51	1.42	1.81	1.27	1.81																			2		15		19	52.63
1	FZ 14353	Not Collected	Niceforonia brunnea	0.34	1.51	1.29	1.68	1.2	1.72																			2		0.8		3	333.33
1	FZ 14353	Not Collected	Niceforonia brunnea	0.34	1.46	1.25	1.68	1.23	1.73																			2		2		5	200
1	FZ 14353	Not Collected	Niceforonia brunnea	0.39	1.55	1.25	1.81	1.23	1.81																			4		0.7		4	250
1	FZ 14353	Not Collected	Niceforonia brunnea	0.39	1.64	1.38	1.68	1.37	1.81																			2		0.6		3	333.33
1	FZ 14353	Not Collected	Niceforonia brunnea	0.39	1.64	1.38	1.85	1.35	1.87																			3		0.5		3	333.33
1	FZ 14353	Not Collected	Niceforonia brunnea	0.39	1.59	1.42	1.85	1.39	1.87																			3		0.7		3	333.33
1	FZ 14353	Not Collected	Niceforonia brunnea	0.34	1.29	1.16	1.46	1.14	1.52																			3		0.6		3	333.33
1	FZ 14353	Not Collected	Niceforonia brunnea	0.34	1.25	1.16	1.59	1.06	1.6																			2		0.5		3	333.33
1	FZ 14353	Not Collected	Niceforonia brunnea	0.39	1.55	1.16	1.59	1.04	1.79																			3		0.8		3	333.33
1	FZ 14353	Not Collected	Niceforonia brunnea	0.39	1.55	1.42	1.64	1.29	1.85																			2		0.9		3	333.33
1	FZ 14353	Not Collected	Niceforonia brunnea	0.39	1.55	1.25	1.64	1.21	1.81																			2		0.5		3	333.33
1	FZ 14353	Not Collected	Niceforonia brunnea	0.39	1.51	1.16	1.64	1.16	1.79																			2		0.6		3	333.33
1	FZ 14353	Not Collected	Niceforonia brunnea	0.39	1.55	1.16	1.64	1.16	1.75																			2		0.8		3	333.33
1	FZ 14353	Not Collected	Niceforonia brunnea	0.39	1.55	1.46	1.77	1.31	1.81																			2		0.6		3	333.33
1	FZ 14353	Not Collected	Niceforonia brunnea	0.39	1.59	1.46	1.64	1.31	1.81																			2		0.6		3	333.33
1	FZ 14353	Not Collected	Niceforonia brunnea	0.39	1.55	1.46	1.64	1.37	1.81																			2		1		3	333.33
1	FZ 14353	Not Collected	Niceforonia brunnea	0.39	1.55	1.42	1.77	1.27	1.87																			2		0.9		3	333.33
1	FZ 14353	Not Collected	Niceforonia brunnea	0.39	1.55	1.25	1.68	1.23	1.81																			2		0.8		3	333.33
1	FZ 14353	Not Collected	Niceforonia brunnea	0.43	1.51	1.34	1.68	1.29	1.79																			2		0.7		3	333.33
1	FZ 14353	Not Collected	Niceforonia brunnea	0.39	1.51	1.46	1.64	1.41	1.66																			2		0.9		3	333.33
1	FZ 14353	Not Collected	Niceforonia brunnea	0.39	1.55	1.34	1.55	1.25	1.58																			2		0.6		3	333.33
1	FZ 14353	Not Collected	Niceforonia brunnea	0.39	1.51	1.34	1.72	1.31	1.75																			2		17		21	47.62
1	FZ 14353	Not Collected	Niceforonia brunnea	0.39	1.55	1.38	1.81	1.35	1.91																			2		1		4	250
1	FZ 14353	Not Collected	Niceforonia brunnea	0.39	1.55	1.38	1.72	1.35	1.77																			2		2		5	200
1	FZ 14353	Not Collected	Niceforonia brunnea	0.39	1.55	1.72	2.11	1.66	2.51																			3		3		6	166.67
1	FZ 14353	Not Collected	Niceforonia brunnea	0.56	1.46	1.34	1.59	1.33	1.65																			5		3		6	166.67
1	FZ 14353	Not Collected	Niceforonia brunnea	0.52	1.46	1.34	1.55	1.31	1.57																			3		2		6	166.67
1	FZ 14353	Not Collected	Niceforonia brunnea	0.52	1.46	1.34	1.51	1.31	1.51																			4		2		5	200
1	FZ 14353	Not Collected	Niceforonia brunnea	0.52	1.38	1.25	1.51	1.23	1.53																			4		1		5	200
1	FZ 14353	Not Collected	Niceforonia brunnea	0.52	1.38	1.29	1.46	1.25	1.54																			3		2		5	200
1	FZ 14353	Not Collected	Niceforonia brunnea	0.43	1.42	1.34	1.55	1.29	1.58																			4		0.8		5	200
1	FZ 14353	Not Collected	Niceforonia brunnea	0.39	1.46	1.38	1.64	1.36	1.65																			3		0.8		4	250
1	FZ 14353	Not Collected	Niceforonia brunnea	0.39	1.46	1.25	1.55	1.23	1.57																			4		1		4	250
1	FZ 14353	Not Collected	Niceforonia brunnea	0.39	1.42	1.34	1.59	1.32	1.7																			3		4		4	250
1	FZ 14353	Not Collected	Niceforonia brunnea	0.39	1.55	1.42	1.59	1.39	1.69																			4		1		3	333.33
1	FZ 14353	Not Collected	Niceforonia brunnea	0.52	1.55	1.42	1.59	1.31	1.69																			3		1		3	333.33
1	FZ 14353	Not Collected	Niceforonia brunnea	0.39	1.51	1.29	1.64	1.24	1.72																			3		1		3	333.33
1	FZ 14353	Not Collected	Niceforonia brunnea	0.3	1.51	1.38	1.68	1.35	1.7																			2		1		3	333.33
1	FZ 14353	Not Collected	Niceforonia brunnea	0.47	1.51	1.38	1.68	1.21	1.72																			2		0.9		24	41.67
1	FZ 14353	Not Collected	Niceforonia brunnea	0.34	1.46	1.38	1.68	1.21	1.74																			2		1		4	250
1	FZ 14353	Not Collected	Niceforonia brunnea	0.52	1.46	1.42	1.72	1.31	1.77																			2		18		5	200
1	FZ 14353	Not Collected	Niceforonia brunnea	0.52	1.51	1.46	1.55	1.28	1.69																			3		1		4	250
1	FZ 14353	Not Collected	Niceforonia brunnea	0.34	1.51	1.46	1.77	1.35	1.77																			2		2		4	250
1	FZ 14353	Not Collected	Niceforonia brunnea	0.47	1.55	1.34	1.68	1.28	1.75																			2		0.7		2	500
1	FZ 14353	Not Collected	Niceforonia brunnea	0.43	1.51	1.34	1.51	1.23	1.56																			5		1		3	333.33
1	FZ 14353	Not Collected	Niceforonia brunnea	0.34	1.42	1.29	1.64	1.22	1.65																			3		0.6		4	250
1	FZ 14353	Not Collected	Niceforonia brunnea	0.34	1.42	1.34	1.46	1.23	1.6																			3		0.9		3	333.33
1	FZ 14353	Not Collected	Niceforonia brunnea	0.39	1.46	1.29	1.55	1.24	1.64																			3		1		3	333.33
1	FZ 14353	Not Collected	Niceforonia brunnea	0.39	1.46	1.34	1.55	1.27	1.62																			3		0.8		2	500
1	FZ 14353	Not Collected	Niceforonia brunnea	0.39	1.46	1.34	1.64	1.28	1.69																			1		0.8		3	333.33
1	FZ 14353	Not Collected	Niceforonia brunnea	0.43	1.46	1.25	1.64	1.22	1.68																			2		0.4		4	250
1	FZ 14353	Not Collected	Niceforonia brunnea	0.39	1.51	1.38	1.64	1.34	1.75																			2		1		3	333.33
1	FZ 14353	Not Collected	Niceforonia brunnea	0.39	1.55	1.38	1.64	1.31	1.8																			2		0.8		2	500
1	FZ 14353	Not Collected	Niceforonia brunnea	0.39	1.55	1.38	1.64	1.3	1.83																			2		0.9		3	333.33
1	FZ 14353	Not Collected	Niceforonia brunnea	0.43	1.55	1.34	1.59	1.24	1.72																			2		0.6		4	250
1	FZ 14353	Not Collected	Niceforonia brunnea	0.39	1.51	1.34	1.68	1.22	1.75																			2		0.4		4	250
1	FZ 14353	Not Collected	Niceforonia brunnea	0.34	1.42	1.34	1.64	1.24	1.73																			2		0.6		3	333.33
1	FZ 14353	Not Collected	Niceforonia brunnea	0.39	1.51	1.38	1.81	1.28	1.82																			3		1		21	47.62
1	FZ 14353	Not Collected	Niceforonia brunnea	0.39	1.51	1.42	1.85	1.32	1.86																			2		1		4	250
1	FZ 14353	Not Collected	Niceforonia brunnea	0.39	1.51	1.38	1.64	1.32	1.8																			2		0.7		4	250
1	FZ 14353	Not Collected	Niceforonia brunnea	0.39	1.51	1.42	1.68	1.34	1.82																			2		16		4	250
1	FZ 14353	Not Collected	Niceforonia brunnea	0.39	1.55	1.51	1.68	1.43	1.79																			3		1		4	250
1	FZ 14353	Not Collected	Niceforonia brunnea	0.39	1.59	1.42	1.72	1.39	1.88																			3		2		3	333.33
1	FZ 14353	Not Collected	Niceforonia brunnea	0.39	1.55	1.42	1.94	1.41	1.94																			3		2		4	250
1	FZ 14353	Not Collected	Niceforonia brunnea	0.39	1.55	1.21	1.72	1.16	1.78																			2		1		3	333.33
1	FZ 14353	Not Collected	Niceforonia brunnea	0.52	1.51	1.25	1.59	1.16	1.6																			5		0.5		4	250
1	FZ 14353	Not Collected	Niceforonia brunnea	0.3	1.38	1.29	1.59	1.18	1.62																			3		0.9		3	333.33
1	FZ 14353	Not Collected	Niceforonia brunnea	0.47	1.38	1.16	1.55	1.16	1.56																			3		0.5		2	500
1	FZ 14353	Not Collected	Niceforonia brunnea	0.47	1.38	1.21	1.59	1.12	1.62																			3		1		3	333.33
1	FZ 14353	Not Collected	Niceforonia brunnea	0.47	1.34	1.29	1.59	1.24	1.74																			3		0.5		3	333.33
1	FZ 14353	Not Collected	Niceforonia brunnea	0.34	1.46	1.34	1.72	1.26	1.78																			2		0.4		3	333.33
1	FZ 14353	Not Collected	Niceforonia brunnea	0.43	1.51	1.34	1.55	1.24	1.8																			4		0.7		3	333.33
1	FZ 14353	Not Collected	Niceforonia brunnea	0.43	1.46	1.21	1.85	1.18	1.85																			2		0.7		2	500
1	FZ 14353	Not Collected	Niceforonia brunnea	0.39	1.51	1.38	1.55	1.26	1.8																			2		0.7		3	333.33
1	FZ 14353	Not Collected	Niceforonia brunnea	0.47	1.51	1.34	1.64	1.24	1.76																			2		0.5		3	333.33
1	FZ 14353	Not Collected	Niceforonia brunnea	0.39	1.51	1.38	1.64	1.3	1.67																			2		0.6		3	333.33
1	FZ 14353	Not Collected	Niceforonia brunnea	0.39	1.51	1.42	1.68	1.36	1.81																			2		1		5	200
1	FZ 14353	Not Collected	Niceforonia brunnea	0.39	1.59	1.42	1.68	1.38	1.83																			2		0.6		20	50
1	FZ 14353	Not Collected	Niceforonia brunnea	0.52	1.59	1.46	1.68	1.36	1.79																			2		1		4	250
1	FZ 14353	Not Collected	Niceforonia brunnea	0.43	1.59	1.42	1.64	1.3	1.81																			2		2		4	250
1	FZ 14353	Not Collected	Niceforonia brunnea	0.39	1.59	1.38	1.85	1.36	1.89																			2		16		4	250
1	FZ 14353	Not Collected	Niceforonia brunnea	0.43	1.59	1.34	1.59	1.22	1.61																			2		1		4	250
1	FZ 14353	Not Collected	Niceforonia brunnea	0.43	1.46	1.29	1.59	1.28	1.61																			2		1		3	333.33
1	FZ 14353	Not Collected	Niceforonia brunnea	0.39	1.46	1.42	1.64	1.41	1.65																			2		0.8		3	333.33
1	FZ 14353	Not Collected	Niceforonia brunnea	0.43	1.55	1.38	1.85	1.32	1.87																			3		2		3	333.33
1	FZ 14353	Not Collected	Niceforonia brunnea	0.39	1.46	1.34	1.81	1.32	1.82																			2		0.6		3	333.33
1	FZ 14353	Not Collected	Niceforonia brunnea	0.34	1.55	1.38	1.59	1.36	1.72																			4		0.5		3	333.33
1	FZ 14353	Not Collected	Niceforonia brunnea	0.39	1.55	1.42	1.59	1.36	1.72																			3		2		3	333.33
1	FZ 14353	Not Collected	Niceforonia brunnea	0.26	1.55	1.42	1.68	1.42	1.78																			3		0.5		3	333.33
1	FZ 14353	Not Collected	Niceforonia brunnea	0.26	1.55	1.29	1.68	1.26	1.75																			3		0.5		2	500
1	FZ 14353	Not Collected	Niceforonia brunnea	0.26	1.46	1.38	1.68	1.38	1.76																			2		1		3	333.33
1	FZ 14353	Not Collected	Niceforonia brunnea	0.3	1.55	1.38	1.68	1.32	1.79																			3		0.7		3	333.33
1	FZ 14353	Not Collected	Niceforonia brunnea	0.3	1.55	1.38	1.64	1.32	1.72																			2		0.6		3	333.33
1	FZ 14353	Not Collected	Niceforonia brunnea	0.3	1.51	1.38	1.55	1.26	1.61																			2		0.7		3	333.33
1	FZ 14353	Not Collected	Niceforonia brunnea	0.26	1.51	1.38	1.68	1.35	1.82																			3		1		3	333.33
1	FZ 14353	Not Collected	Niceforonia brunnea	0.26	1.55	1.42	1.59	1.42	1.81																			2		0.7		3	333.33
1	FZ 14353	Not Collected	Niceforonia brunnea	0.34	1.55	1.42	1.64	1.4	1.76																			2		0.5		3	333.33
1	FZ 14353	Not Collected	Niceforonia brunnea	0.34	1.55	1.46	1.64	1.39	1.74																			2		0.9		3	333.33
1	FZ 14353	Not Collected	Niceforonia brunnea	0.34	1.59	1.38	1.68	1.33	1.78																			2		0.8		22	45.45
1	FZ 14353	Not Collected	Niceforonia brunnea	0.34	1.55	1.38	1.64	1.36	1.71																			2		0.8		4	250
1	FZ 14353	Not Collected	Niceforonia brunnea	0.3	1.55	1.38	1.68	1.36	1.71																			2		0.7		6	166.67
1	FZ 14353	Not Collected	Niceforonia brunnea	0.3	1.55	1.38	1.64	1.35	1.65																			2		15		6	166.67
1	FZ 14353	Not Collected	Niceforonia brunnea	0.26	1.55	1.34	1.64	1.33	1.65																			2		1		6	166.67
1	FZ 14353	Not Collected	Niceforonia brunnea	0.26	1.51	1.46	1.64	1.38	1.65																			2		3		6	166.67
1	FZ 14353	Not Collected	Niceforonia brunnea	0.26	1.51	1.46	1.64	1.39	1.67																			3		2		6	166.67
1	FZ 14353	Not Collected	Niceforonia brunnea	0.26	1.55	1.38	1.59	1.36	1.61																			2		3		5	200
1	FZ 14353	Not Collected	Niceforonia brunnea	0.26	1.55	1.34	1.59	1.29	1.61																			2		2		5	200
1	FZ 14353	Not Collected	Niceforonia brunnea	0.26	1.51	1.29	1.68	1.28	1.75																			3		2		4	250
1	FZ 14353	Not Collected	Niceforonia brunnea	0.43	1.55	1.29	1.46	1.21	1.53																			7		1		4	250
1	FZ 14353	Not Collected	Niceforonia brunnea	0.26	1.42	1.29	1.51	1.25	1.57																			3		0.8		4	250
1	FZ 14353	Not Collected	Niceforonia brunnea	0.22	1.42	1.29	1.46	1.26	1.54																			3		1		4	250
1	FZ 14353	Not Collected	Niceforonia brunnea	0.22	1.42	1.34	1.51	1.25	1.51																			4		1		4	250
1	FZ 14353	Not Collected	Niceforonia brunnea	0.26	1.42	1.34	1.42	1.26	1.5																			3		0.7		3	333.33
1	FZ 14353	Not Collected	Niceforonia brunnea	0.26	1.38	1.29	1.51	1.25	1.57																			4		1		3	333.33
1	FZ 14353	Not Collected	Niceforonia brunnea	0.34	1.42	1.42	1.55	1.32	1.57																			4		1		4	250
1	FZ 14353	Not Collected	Niceforonia brunnea	0.34	1.46	1.34	1.64	1.33	1.67																			3		0.8		3	333.33
1	FZ 14353	Not Collected	Niceforonia brunnea	0.26	1.51	1.38	1.59	1.36	1.65																			4		0.9		4	250
1	FZ 14353	Not Collected	Niceforonia brunnea	0.3	1.51	1.34	1.51	1.24	1.58																			3		0.8		20	50
1	FZ 14353	Not Collected	Niceforonia brunnea	0.3	1.46	1.34	1.59	1.29	1.63																			3		0.8		4	250
1	FZ 14353	Not Collected	Niceforonia brunnea	0.34	1.51	1.38	1.64	1.35	1.64																			3		1		5	200
1	FZ 14353	Not Collected	Niceforonia brunnea	0.3	1.51	1.34	1.59	1.2	1.6																			2		15		5	200
1	FZ 14353	Not Collected	Niceforonia brunnea	0.34	1.46	1.42	1.59	1.26	1.67																			2		1		4	250
1	FZ 14353	Not Collected	Niceforonia brunnea	0.26	1.51	1.42	1.59	1.32	1.74																			2		1		4	250
1	FZ 14353	Not Collected	Niceforonia brunnea	0.39	1.51	1.46	1.59	1.35	1.72																			2		2		3	333.33
1	FZ 14353	Not Collected	Niceforonia brunnea	0.34	1.55	1.51	1.59	1.36	1.75																			3		0.9		3	333.33
1	FZ 14353	Not Collected	Niceforonia brunnea	0.26	1.55	1.51	1.59	1.36	1.75																			2		1		4	250
1	FZ 14353	Not Collected	Niceforonia brunnea	0.26	1.55	1.46	1.59	1.35	1.72																			3		0.8		3	333.33
1	FZ 14353	Not Collected	Niceforonia brunnea	0.26	1.51	1.34	1.72	1.3	1.81																			3		0.9		3	333.33
1	FZ 14353	Not Collected	Niceforonia brunnea	0.3	1.55	1.34	1.64	1.3	1.73																			6		1		2	500
1	FZ 14353	Not Collected	Niceforonia brunnea	0.3	1.51	1.38	1.59	1.36	1.67																			3		0.9		4	250
1	FZ 14353	Not Collected	Niceforonia brunnea	0.43	1.55	1.16	1.55	1.14	1.63																			3		0.9		3	333.33
1	FZ 14353	Not Collected	Niceforonia brunnea	0.43	1.42	1.21	1.55	1.14	1.55																			3		0.6		3	333.33
1	FZ 14353	Not Collected	Niceforonia brunnea	0.26	1.42	1.29	1.46	1.16	1.55																			3		1		3	333.33
1	FZ 14353	Not Collected	Niceforonia brunnea	0.3	1.42	1.29	1.46	1.1	1.49																			2		0.6		3	333.33
1	FZ 14353	Not Collected	Niceforonia brunnea	0.3	1.34	1.29	1.59	1.12	1.61																			3		1		3	333.33
1	FZ 14353	Not Collected	Niceforonia brunnea	0.3	1.38	1.29	1.55	1.18	1.61																			2		0.6		3	333.33
1	FZ 14353	Not Collected	Niceforonia brunnea	0.3	1.42	1.25	1.64	1.14	1.67																			2		0.8		3	333.33
1	FZ 14353	Not Collected	Niceforonia brunnea	0.3	1.42	1.29	1.68	1.24	1.79																			2		0.9		3	333.33
1	FZ 14353	Not Collected	Niceforonia brunnea	0.3	1.42	1.25	1.68	1.16	1.73																			2		0.9		23	43.48
1	FZ 14353	Not Collected	Niceforonia brunnea	0.3	1.42	1.29	1.64	1.16	1.65																			2		0.9		4	250
1	FZ 14353	Not Collected	Niceforonia brunnea	0.34	1.46	1.34	1.59	1.12	1.61																			2		0.9		6	166.67
1	FZ 14353	Not Collected	Niceforonia brunnea	0.34	1.46	1.38	1.64	1.18	1.75																			2		18		6	166.67
1	FZ 14353	Not Collected	Niceforonia brunnea	0.3	1.55	1.34	1.59	1.08	1.63																			2		1		5	200
1	FZ 14353	Not Collected	Niceforonia brunnea	0.3	1.42	1.34	1.46	1.16	1.57																			2		3		6	166.67
1	FZ 14353	Not Collected	Niceforonia brunnea	0.34	1.42	1.29	1.51	1.18	1.61																			2		2		5	200
1	FZ 14353	Not Collected	Niceforonia brunnea	0.34	1.38	1.51	1.94	1.4	1.95																			2		2		5	200
1	FZ 14353	Not Collected	Niceforonia brunnea	0.39	1.68	1.46	1.85	1.45	1.89																			2		2		4	250
1	FZ 14353	Not Collected	Niceforonia brunnea	0.26	1.68	1.34	1.72	1.32	1.83																			2		2		4	250
1	FZ 14353	Not Collected	Niceforonia brunnea	0.3	1.55	1.34	1.72	1.24	1.73																			2		2		4	250
1	FZ 14353	Not Collected	Niceforonia brunnea	0.3	1.55	1.29	1.68	1.25	1.71																			2		0.9		4	250
1	FZ 14353	Not Collected	Niceforonia brunnea	0.26	1.51	1.38	1.59	1.28	1.65																			5				4	250
1	FZ 14353	Not Collected	Niceforonia brunnea	0.26	1.42	1.29	1.55	1.28	1.56																			3		0.8		4	250
1	FZ 14353	Not Collected	Niceforonia brunnea	0.3	1.42	1.29	1.46	1.26	1.58																			4		1		4	250
1	FZ 14353	Not Collected	Niceforonia brunnea	0.3	1.42	1.34	1.55	1.31	1.58																			3		2		3	333.33
1	FZ 14353	Not Collected	Niceforonia brunnea	0.26	1.46	1.34	1.64	1.25	1.64																			4		2		4	250
1	FZ 14353	Not Collected	Niceforonia brunnea	0.26	1.46	1.29	1.59	1.24	1.61																			4		1		3	333.33
1	FZ 14353	Not Collected	Niceforonia brunnea	0.34	1.46	1.34	1.46	1.17	1.5																			4		0.9		4	250
1	FZ 14353	Not Collected	Niceforonia brunnea	0.26	1.38	1.34	1.51	1.17	1.56																			3		1		24	41.67
1	FZ 14353	Not Collected	Niceforonia brunnea	0.3	1.42	1.25	1.51	1.17	1.62																			4		1		4	250
1	FZ 14353	Not Collected	Niceforonia brunnea	0.34	1.42	1.34	1.64	1.27	1.64																			3		1		4	250
1	FZ 14353	Not Collected	Niceforonia brunnea	0.3	1.46	1.34	1.81	1.29	1.81																			3		21		5	200
1	FZ 14353	Not Collected	Niceforonia brunnea	0.52	1.55	1.34	1.85	1.33	1.87																			3		1		4	250
1	FZ 14353	Not Collected	Niceforonia brunnea	0.34	1.59	1.46	1.77	1.46	1.83																			2		2		3	333.33
1	FZ 14353	Not Collected	Niceforonia brunnea	0.52	1.59	1.42	1.68	1.25	1.76																			2		2		3	333.33
1	FZ 14353	Not Collected	Niceforonia brunnea	0.52	1.55	1.42	1.55	1.29	1.7																			3		1		3	333.33
1	FZ 14353	Not Collected	Niceforonia brunnea	0.34	1.55	1.51	1.81	1.33	1.83																			2		1		4	250
1	FZ 14353	Not Collected	Niceforonia brunnea	0.34	1.55	1.42	1.64	1.29	1.76																			2		1		3	333.33
1	FZ 14353	Not Collected	Niceforonia brunnea	0.26	1.55	1.29	1.68	1.2	1.79																			2		0.8		3	333.33
1	FZ 14353	Not Collected	Niceforonia brunnea	0.52	1.55	1.25	1.42	1.15	1.49																			2		2		3	333.33
1	FZ 14353	Not Collected	Niceforonia brunnea	0.56	1.51	1.25	1.51	1.2	1.55																			3		0.8		3	333.33
1	FZ 14353	Not Collected	Niceforonia brunnea	0.3	1.38	1.21	1.51	1.15	1.55																			3		1		3	333.33
1	FZ 14353	Not Collected	Niceforonia brunnea	0.26	1.38	1.21	1.42	1.09	1.49																			3		0.7		4	250
1	FZ 14353	Not Collected	Niceforonia brunnea	0.26	1.38	1.42	1.59	1.34	1.78																			3		1		2	500
1	FZ 14353	Not Collected	Niceforonia brunnea	0.39	1.34	1.38	1.64	1.35	1.77																			3		0.8		3	333.33
1	FZ 14353	Not Collected	Niceforonia brunnea	0.39	1.55	1.42	1.68	1.38	1.68																			3		1		3	333.33
1	FZ 14353	Not Collected	Niceforonia brunnea	0.3	1.55	1.29	1.64	1.28	1.64																			2		0.6		3	333.33
1	FZ 14353	Not Collected	Niceforonia brunnea	0.3	1.51	1.42	1.64	1.38	1.66																			2		1		3	333.33
1	FZ 14353	Not Collected	Niceforonia brunnea	0.3	1.51	1.38	1.64	1.34	1.73																			2		0.7		3	333.33
1	FZ 14353	Not Collected	Niceforonia brunnea	0.26	1.51	1.38	1.68	1.28	1.75																			3		0.8		3	333.33
1	FZ 14353	Not Collected	Niceforonia brunnea	0.26	1.51	1.34	1.59	1.23	1.64																			2		0.9		3	333.33
1	FZ 14353	Not Collected	Niceforonia brunnea	0.43	1.51	1.34	1.51	1.26	1.53																			2		0.6		3	333.33
1	FZ 14353	Not Collected	Niceforonia brunnea	0.39	1.51	1.42	1.59	1.39	1.67																			2		0.7		23	43.48
1	FZ 14353	Not Collected	Niceforonia brunnea	0.39	1.46	1.42	1.59	1.42	1.71																			2		0.9		4	250
1	FZ 14353	Not Collected	Niceforonia brunnea	0.26	1.42	1.42	1.72	1.41	1.73																			2		0.9		4	250
1	FZ 14353	Not Collected	Niceforonia brunnea	0.34	1.55	1.29	1.55	1.2	1.56																			3		19		4	250
1	FZ 14353	Not Collected	Niceforonia brunnea	0.34	1.55	1.42	1.64	1.38	1.67																			2		1		4	250
1	FZ 14353	Not Collected	Niceforonia brunnea	0.34	1.55	1.42	1.64	1.41	1.64																			2		1		3	333.33
1	FZ 14353	Not Collected	Niceforonia brunnea	0.34	1.38	1.42	1.68	1.42	1.74																			2		2		3	333.33
1	FZ 14353	Not Collected	Niceforonia brunnea	0.3	1.55	1.42	1.81	1.38	1.86																			3		2		4	250
1	FZ 14353	Not Collected	Niceforonia brunnea	0.3	1.55	1.29	1.46	1.2	1.55																			2		1		3	333.33
1	FZ 14353	Not Collected	Niceforonia brunnea	0.3	1.64	1.34	1.81	1.29	1.87																			2		0.7		3	333.33
1	FZ 14353	Not Collected	Niceforonia brunnea	0.3	1.51	1.29	1.68	1.29	1.78																			2		2		2	500
1	FZ 14353	Not Collected	Niceforonia brunnea	0.26	1.68	1.38	1.64	1.33	1.74																			2		0.9		3	333.33
1	FZ 14353	Not Collected	Niceforonia brunnea	0.26	1.68	1.38	1.77	1.33	1.81																			2		0.6		3	333.33
1	FZ 14353	Not Collected	Niceforonia brunnea	0.39	1.38	1.29	1.81	1.23	1.83																			3		0.7		3	333.33
1	FZ 14353	Not Collected	Niceforonia brunnea	0.39	1.55	1.21	1.81	1.19	1.84																			4		1		3	333.33
1	FZ 14353	Not Collected	Niceforonia brunnea	0.47	1.55	1.34	1.85	1.29	1.89																			3		0.7		2	500
1	FZ 14353	Not Collected	Niceforonia brunnea	0.39	1.55	1.38	1.55	1.31	1.68																			3		0.9		3	333.33
1	FZ 14353	Not Collected	Niceforonia brunnea	0.39	1.55	1.29	1.51	1.17	1.66																			3		1		3	333.33
1	FZ 14353	Not Collected	Niceforonia brunnea	0.26	1.55	1.29	1.55	1.19	1.62																			3		0.5		3	333.33
1	FZ 14353	Not Collected	Niceforonia brunnea	0.3	1.55	1.25	1.59	1.17	1.62																			2		1		3	333.33
1	FZ 14353	Not Collected	Niceforonia brunnea	0.52	1.55	1.34	1.59	1.31	1.8																			2		0.8		3	333.33
1	FZ 14353	Not Collected	Niceforonia brunnea	0.39	1.51	1.38	1.59	1.33	1.8																			3		0.8		3	333.33
1	FZ 14353	Not Collected	Niceforonia brunnea	0.43	1.46	1.38	1.64	1.31	1.81																			2		0.7		3	333.33
1	FZ 14353	Not Collected	Niceforonia brunnea	0.39	1.42	1.38	1.59	1.35	1.66																			2		0.9		21	47.62
1	FZ 14353	Not Collected	Niceforonia brunnea	0.43	1.42	1.42	1.68	1.42	1.74																			2		0.9		4	250
1	FZ 14353	Not Collected	Niceforonia brunnea	0.26	1.55	1.34	1.51	1.23	1.59																			2		0.7		4	250
1	FZ 14353	Not Collected	Niceforonia brunnea	0.43	1.55	1.34	1.46	1.2	1.6																			2		17		4	250
1	FZ 14353	Not Collected	Niceforonia brunnea	0.26	1.55	1.29	1.59	1.23	1.6																			2		0.9		4	250
1	FZ 14353	Not Collected	Niceforonia brunnea	0.34	1.55	1.25	1.55	1.12	1.57																			2		2		4	250
1	FZ 14353	Not Collected	Niceforonia brunnea	0.34	1.55	1.25	1.42	1.15	1.49																			2		2		4	250
1	FZ 14353	Not Collected	Niceforonia brunnea	0.34	1.55	1.25	1.46	1.2	1.55																			2		2		4	250
1	FZ 14353	Not Collected	Niceforonia brunnea	0.34	1.42	1.42	1.64	1.39	1.66																			2		2		3	333.33
1	FZ 14353	Not Collected	Niceforonia brunnea	0.26	1.42	1.29	1.64	1.26	1.67																			2		1		3	333.33
1	FZ 14353	Not Collected	Niceforonia brunnea	0.34	1.42	1.34	1.55	1.21	1.56																			2		1		4	250
1	FZ 14353	Not Collected	Niceforonia brunnea	0.26	1.42	1.29	1.46	1.23	1.59																			2		0.6		3	333.33
1	FZ 14353	Not Collected	Niceforonia brunnea	0.34	1.42	1.16	1.46	1.15	1.59																			2		0.7		3	333.33
1	FZ 14353	Not Collected	Niceforonia brunnea	0.3	1.46	1.29	1.51	1.17	1.59																			2		2		3	333.33
1	FZ 14353	Not Collected	Niceforonia brunnea	0.3	1.55	1.38	1.64	1.34	1.7																			3		0.7		3	333.33
1	FZ 14353	Not Collected	Niceforonia brunnea	0.39	1.55	1.72	1.98	1.66	2.06																			5		0.6		2	500
1	FZ 14353	Not Collected	Niceforonia brunnea	0.26	1.55	1.38	1.59	1.26	1.64																			3		0.7		3	333.33
1	FZ 14353	Not Collected	Niceforonia brunnea	0.26	1.55	1.38	1.59	1.21	1.68																			2		0.7		3	333.33
1	FZ 14353	Not Collected	Niceforonia brunnea	0.26	1.55	1.34	1.46	1.2	1.61																			2		0.4		3	333.33
1	FZ 14353	Not Collected	Niceforonia brunnea	0.26	1.38	1.34	1.42	1.2	1.57																			3		1		3	333.33
1	FZ 14353	Not Collected	Niceforonia brunnea	0.26	1.42	1.34	1.55	1.21	1.56																			3		0.8
1	FZ 14353	Not Collected	Niceforonia brunnea	0.3	1.42	1.34	1.42	1.15	1.55																			2		0.9
1	FZ 14353	Not Collected	Niceforonia brunnea	0.34	1.42	1.34	1.46	1.21	1.55																			2		0.9
1	FZ 14353	Not Collected	Niceforonia brunnea	0.34	1.55	1.34	1.51	1.2	1.53																			2		0.8
1	FZ 14353	Not Collected	Niceforonia brunnea	0.3	1.89	1.34	1.51	1.16	1.57																			2
1	FZ 14353	Not Collected	Niceforonia brunnea	0.3	1.42	1.29	1.51	1.19	1.57																			2
1	FZ 14353	Not Collected	Niceforonia brunnea	0.39	1.42	1.29	1.46	1.17	1.49																			2
1	FZ 14353	Not Collected	Niceforonia brunnea	0.34	1.42																							3
1	FZ 14353	Not Collected	Niceforonia brunnea	0.34	1.42																							2
1	FZ 14353	Not Collected	Niceforonia brunnea	0.43	1.42																							3
1	FZ 14353	Not Collected	Niceforonia brunnea	0.43	1.38																							2
1	FZ 14353	Not Collected	Niceforonia brunnea	0.34	1.38																							2
1	FZ 14353	Not Collected	Niceforonia brunnea	0.34	1.38																							2
1	FZ 14353	Not Collected	Niceforonia brunnea	0.34	1.38																							2
1	FZ 14353	Not Collected	Niceforonia brunnea	0.34	1.38																							2
1	FZ 14353	Not Collected	Niceforonia brunnea	0.34	1.38																							2
1	FZ 14353	Not Collected	Niceforonia brunnea	0.34	1.38																							2
2	FZ 14354	ZSFQ 4507	Niceforonia brunnea	0.34	1.38	1.16	1.46	1.09	1.67	1378	1378	0	122	0	47	0.18	7.74	1.14				2	122	916	1039	0.96	14	6	6	0.9	18	4	250
2	FZ 14354	ZSFQ 4507	Niceforonia brunnea	0.34	1.38	1.29	1.51	1.27	1.59	1378	1421	43	101	0.43	44	0.22	7.58						101					4	6	18	17	3	333.33
2	FZ 14354	ZSFQ 4507	Niceforonia brunnea	0.26	1.38	1.21	1.46	1.19	1.49																			4		4
2	FZ 14354	ZSFQ 4507	Niceforonia brunnea	0.26	1.38	1.25	1.46	1.23	1.52																			4		3
2	FZ 14354	ZSFQ 4507	Niceforonia brunnea	0.3	1.42	1.29	1.51	1.27	1.56																			3		3
2	FZ 14354	ZSFQ 4507	Niceforonia brunnea	0.3	1.42	1.25	1.42	1.25	1.52																			4		3
2	FZ 14354	ZSFQ 4507	Niceforonia brunnea	0.34	1.42	1.34	1.46	1.27	1.52																			4		3
2	FZ 14354	ZSFQ 4507	Niceforonia brunnea	0.3	1.38	1.34	1.51	1.26	1.55																			3		3
2	FZ 14354	ZSFQ 4507	Niceforonia brunnea	0.3	1.38	1.25	1.42	1.23	1.45																			4		3
2	FZ 14354	ZSFQ 4507	Niceforonia brunnea	0.34	1.38	1.25	1.51	1.17	1.52																			4		3
2	FZ 14354	ZSFQ 4507	Niceforonia brunnea	0.26	1.38	1.25	1.46	1.19	1.49																			4		4
2	FZ 14354	ZSFQ 4507	Niceforonia brunnea	0.26	1.38	1.29	1.46	1.23	1.5																			4		5
2	FZ 14354	ZSFQ 4507	Niceforonia brunnea	0.26	1.38	1.25	1.51	1.17	1.57																			5		5
2	FZ 14354	ZSFQ 4507	Niceforonia brunnea	0.34	1.38	1.25	1.51	1.17	1.54																			5		9
2	FZ 14354	ZSFQ 4507	Niceforonia brunnea	0.34	1.38	1.21	1.46	1.13	1.59																			6		17
2	FZ 14354	ZSFQ 4507	Niceforonia brunnea	0.34	1.38	1.29	1.46	1.21	1.55																			5		4
2	FZ 14354	ZSFQ 4507	Niceforonia brunnea	0.26	1.46	1.29	1.51	1.27	1.63																			4		3
2	FZ 14354	ZSFQ 4507	Niceforonia brunnea	0.3	1.38	1.25	1.46	1.21	1.5																			4		3
2	FZ 14354	ZSFQ 4507	Niceforonia brunnea	0.34	1.42	1.25	1.46	1.25	1.53																			4		3
2	FZ 14354	ZSFQ 4507	Niceforonia brunnea	0.34	1.42	1.38	1.46	1.33	1.55																			4		3
2	FZ 14354	ZSFQ 4507	Niceforonia brunnea	0.34	1.42	1.25	1.46	1.25	1.56																			3		3
2	FZ 14354	ZSFQ 4507	Niceforonia brunnea	0.34	1.42	1.34	1.46	1.27	1.55																			3		2
2	FZ 14354	ZSFQ 4507	Niceforonia brunnea	0.34	1.42	1.29	1.46	1.27	1.56																			3		2
2	FZ 14354	ZSFQ 4507	Niceforonia brunnea	0.39	1.46	1.29	1.51	1.27	1.59																			3		1
2	FZ 14354	ZSFQ 4507	Niceforonia brunnea	0.39	1.42	1.25	1.51	1.19	1.53																			3		1
2	FZ 14354	ZSFQ 4507	Niceforonia brunnea	0.52	1.42	1.29	1.46	1.25	1.55																			3		1
2	FZ 14354	ZSFQ 4507	Niceforonia brunnea	0.52	1.42	1.34	1.46	1.25	1.59																			3		3
2	FZ 14354	ZSFQ 4507	Niceforonia brunnea	0.34	1.38	1.34	1.46	1.21	1.56																			3
2	FZ 14354	ZSFQ 4507	Niceforonia brunnea	0.34	1.42	1.29	1.46	1.23	1.56																			3
	Males= 2		Min	0.22	1.03	0.95	1.16	0.77	1.18	1120	1206	0	79	0	25	0.13	6.91	0.8	2.63	2.71	1.34	2	79	375	471	0.96	14	1	4	0.3	14	2	41.67
	Calls= 5		Max	0.56	1.89	1.72	2.11	1.66	2.51	1550	1637	344	122	3.67	47	0.44	9.72	1.7	43.07	44.7	22.14	4	122	916	1039	2.12	24	9	9	21	18	24	500
	Notes= 79		mean	0.35	1.47	1.33	1.59	1.25	1.67	1412.94	1456.06	113	94.69	1.23	34.17	0.22	7.83	1.39	18.21	19.34	9.71	3.2	94.69	495.27	592.36	1.77	20.6	2.69	5.7	2	16.25	4.4	289.96
	Pulses= 333		sd	0.07	0.11	0.11	0.13	0.12	0.14	91.85	120	114.27	11.96	1.25	7.96	0.07	0.83	0.4	21.76	22.31	10.98	1.1	11.96	158.54	165.93	0.36	2.67	0.95	1.49	3.53	1.28	4.01	91.47
			Summary	0.22‒0.56 (0.35 ± 0.07)	1.03‒1.89 (1.47 ± 0.11)	0.95‒1.72 (1.33 ± 0.11)	1.16‒2.11 (1.59 ± 0.13)	0.77‒1.66 (1.25 ± 0.12)	1.18‒2.51 (1.67 ± 0.14)	1120‒1550 (1412.94 ± 91.85)	1206‒1637 (1456.06 ± 120)	0‒344 (113 ± 114.27)	79‒122 (94.69 ± 11.96)	0‒3.67 (1.23 ± 1.25)	25‒47 (34.17 ± 7.96)	0.13‒0.44 (0.22 ± 0.07)	6.91‒9.72 (7.83 ± 0.83)	0.8‒1.7 (1.39 ± 0.4)	2.63‒43.07 (18.21 ±21.76)	2.71‒44.7 (19.34 ± 22.31)	1.34‒22.14 (9.71 ± 10.98)	2‒4 (3.2 ± 1.1)	79‒122 (94.69 ± 11.96)	375‒916 (495.27 ± 158.54)	471‒1039 (592.36 ± 165.93)	0.96‒2.12 (1.77 ± 0.36)	14‒24 (20.6 ± 2.67)	1‒9 (2.69 ± 0.95)	4‒9 (5.7 ± 1.49)	0.3‒21 (2 ± 3.53)	14‒18 (16.25 ± 1.28)	2‒24 (4.4 ± 4.01)	41.67‒500 (289.96 ± 91.47)

## Sheet: 7_Noblella sp.
									Note					Call
Individual	#Fonozoo	# Museo	Especie	FD (kHz)	F-5% (kHz)	F-95% (kHz)	MinF (kHz)	MaxF (kHz)	EstF (Hz)	EndF (Hz)	dfrq	CD-M (ms)	FM (kHz)	EstF (Hz)	EndF (Hz)	dfrq	CD-M (ms)	FM (kHz)	CD (s)	IC (s)	ICT (s)	CR (/min)	NC	ND (ms)	IN (ms)	INT (ms)	NR (/s)
1	FZ 14355	ZSFQ 4543	Noblella sp.	2.84	2.67	3.1	2.4	3.32	2756	3015	259	161	1.61	2756	2929	173	6360	0.03	6.36	31.7	31.7	1.89	10	161	531	692	1.45
1	FZ 14355	ZSFQ 4543	Noblella sp.	2.93	2.67	3.1	2.38	3.35	2756	2929	173	153	1.13	2670	3101	431	6294	0.07	6.29	69.75	69.75	0.86	10	153	457	610	1.64
1	FZ 14355	ZSFQ 4543	Noblella sp.	2.93	2.67	3.1	2.31	3.35	2584	3015	431	159	2.71	2584	3015	431	6828	0.06	6.83				10	159	459	618	1.62
1	FZ 14355	ZSFQ 4543	Noblella sp.	2.84	2.67	3.1	2.44	3.4	2670	3015	345	164	2.1											164	490	655	1.53
1	FZ 14355	ZSFQ 4543	Noblella sp.	2.84	2.67	3.1	2.27	3.36	2584	3015	431	166	2.6											166	507	673	1.49
1	FZ 14355	ZSFQ 4543	Noblella sp.	2.84	2.67	3.1	2.28	3.38	2498	3015	517	168	3.08											168	523	691	1.45
1	FZ 14355	ZSFQ 4543	Noblella sp.	2.93	2.67	3.1	2.44	3.38	2756	3015	259	152	1.7											152	565	717	1.39
1	FZ 14355	ZSFQ 4543	Noblella sp.	2.93	2.67	3.1	2.43	3.3	2756	3101	345	156	2.21											156	640	796	1.26
1	FZ 14355	ZSFQ 4543	Noblella sp.	2.84	2.67	3.1	2.43	3.33	2670	2929	259	152	1.7											152	598	750	1.33
1	FZ 14355	ZSFQ 4543	Noblella sp.	2.93	2.67	3.01	2.37	3.32	2670	2929	259	159	1.63											159	465	660	1.52
1	FZ 14355	ZSFQ 4543	Noblella sp.	2.93	2.67	3.1	2.29	3.4	2670	3015	345	196	1.76											196	451	621	1.61
1	FZ 14355	ZSFQ 4543	Noblella sp.	2.93	2.76	3.1	2.38	3.4	2584	3015	431	171	2.52											171	380	566	1.77
1	FZ 14355	ZSFQ 4543	Noblella sp.	2.93	2.76	3.1	2.39	3.39	2756	2929	173	185	0.94											185	405	592	1.69
1	FZ 14355	ZSFQ 4543	Noblella sp.	2.93	2.67	3.1	2.38	3.39	2756	2929	173	187	0.93											187	457	628	1.59
1	FZ 14355	ZSFQ 4543	Noblella sp.	2.93	2.76	3.1	2.45	3.37	2756	3101	345	171	2.02											171	478	660	1.52
1	FZ 14355	ZSFQ 4543	Noblella sp.	2.93	2.76	3.1	2.44	3.41	2756	3101	345	182	1.9											182	537	714	1.4
1	FZ 14355	ZSFQ 4543	Noblella sp.	2.93	2.76	3.1	2.41	3.35	2756	3015	259	177	1.46											177	577	767	1.3
1	FZ 14355	ZSFQ 4543	Noblella sp.	2.93	2.67	3.1	2.41	3.37	2670	3101	431	190	2.27											190	772	913	1.1
1	FZ 14355	ZSFQ 4543	Noblella sp.	2.84	2.67	3.1	2.4	3.36	2929	3101	172	141	1.22											141	506	663	1.51
1	FZ 14355	ZSFQ 4543	Noblella sp.	2.84	2.67	3.1	2.38	3.37	2584	3101	517	174	2.97											174	480	632	1.58
1	FZ 14355	ZSFQ 4543	Noblella sp.	2.93	2.67	3.1	2.39	3.4	2584	3187	603	157	3.84											157	504	658	1.52
1	FZ 14355	ZSFQ 4543	Noblella sp.	2.93	2.67	3.1	2.37	3.35	2670	3101	431	152	2.84											152	506	635	1.57
1	FZ 14355	ZSFQ 4543	Noblella sp.	2.93	2.67	3.1	2.37	3.39	2670	3015	345	154	2.24											154	521	661	1.51
1	FZ 14355	ZSFQ 4543	Noblella sp.	2.93	2.67	3.1	2.47	3.34	2756	3015	259	130	1.99											130	503	650	1.54
1	FZ 14355	ZSFQ 4543	Noblella sp.	2.93	2.67	3.1	2.35	3.33	2670	3101	431	140	3.08											140	615	753	1.33
1	FZ 14355	ZSFQ 4543	Noblella sp.	2.93	2.67	3.1	2.42	3.36	2584	3015	431	139	3.1											147	680	830	1.2
1	FZ 14355	ZSFQ 4543	Noblella sp.	2.84	2.67	3.1	2.37	3.31	2756	3101	345	151	2.28											139	1051	1197	0.84
1	FZ 14355	ZSFQ 4543	Noblella sp.	2.84	2.67	3.1	2.43	3.32	2756	3015	259	146	1.77											151
1	FZ 14355	ZSFQ 4543	Noblella sp.	2.93	2.67	3.1	2.47	3.35	2670	3015	345	149	2.32											146
					2.67	3.1	2.4	3.3																149
	Males= 1		Min	2.84	2.67	3.01	2.27	3.3	2498	2929	172	130	0.93	2584	2929	173	6294	0.03	6.29	31.7	31.7	0.86	10	130	380	566	0.84
	Calls= 3		Max	2.93	2.76	3.1	2.47	3.41	2929	3187	603	196	3.84	2756	3101	431	6828	0.07	6.83	69.75	69.75	1.89	10	196	1051	1197	1.77
	Notes= 30		mean	2.9	2.69	3.1	2.39	3.36	2690.79	3032.79	342	161.45	2.14	2670	3015	345	6494	0.05	6.49			1.38	10	160.97	542.89	703.78	1.45
			Sd	0.04	0.03	0.02	0.05	0.03	88.09	66.53	111.43	16.5	0.71	86	86	148.96	291.13	0.02	0.29			0.73	0	16.42	131.52	125.02	0.2
			Summary	2.84‒2.93 (2.9 ± 0.04)	2.67‒2.76 (2.69 ± 0.03)	3.01‒3.1 (3.1 ± 0.02)	2.27‒2.47 (2.39 ± 0.05)	3.3‒3.41 (3.36 ± 0.03)	2498‒2929 (2690.79 ± 88.09)	2929‒3187 (3032.79 ± 66.53)	172‒603 (342 ± 111.43)	130‒196 (161.45 ± 16.5)	0.93‒3.84 (2.14 ± 0.71)	2584‒2756 (2670 ± 86)	2929‒3101 (3015 ± 86)	173‒431 (345 ± 148.96)	6294‒6828 (6494 ± 291.13)	0.03‒0.07 (0.05 ± 0.02)	6.29‒6.83 (6.49 ± 0.29)	31.7‒69.79	31.7‒69.75	0.86‒1.89	10	130‒196 (160.97 ± 16.42)	380‒1051 (542.89 ± 131.52)	566‒1197 (703.78 ± 125.02)	0.84‒1.77 (1.45 ± 0.2)

## Sheet: 8_Pristimantis buckleyi
Individual	#Fonozoo	# Museo	Especie	FD (kHz)	F-5% (kHz)	F-95% (kHz)	MinF (kHz)	MaxF (kHz)	EstF (Hz)	EndF (Hz)	dfrq	CD-M (ms)	FM (kHz)	NH	2f0 (kHz)	3f0 (kHz)	4f0 (kHz)	5f0 (kHz)	6f0 (kHz)	7f0 (kHz)	CD (ms)	IC (s)	ICT (s)	CR (/min)	NC	ND (ms)	IN (ms)	INT (ms)	NR (/s)
1	FZ 14420	DHMECN 13652	Pristimantis buckleyi	1.12	1.03	1.29	0.77	1.51	947	1120	173	57	3.04	4	2.24	3.45	4.57	6.03	7.24	8.44	57	2.39	2.45	24.49	1
1	FZ 14420	DHMECN 13652	Pristimantis buckleyi	1.21	1.03	1.29	0.78	1.54	1120	1206	86	51	1.69	4	2.41	3.62	4.82	6.03	7.24		51	1.44	1.49	40.27	1
1	FZ 14420	DHMECN 13652	Pristimantis buckleyi	1.21	1.03	1.38	0.77	1.58	1206	1206	0	53	0	4	2.41	3.62	4.82	6.03	7.24		53	2.5	2.55	23.53	1
1	FZ 14420	DHMECN 13652	Pristimantis buckleyi	1.21	1.03	1.38	0.78	1.57	1120	1206	86	54	1.59	4	2.41	3.53	4.82	5.94	7.15		54	2.83	2.88	20.83	1
1	FZ 14420	DHMECN 13652	Pristimantis buckleyi	1.21	1.03	1.29	0.79	1.55	1120	1206	86	53	1.62	4	2.41	3.62	4.82	6.03			53	4.19	4.24	14.15	1
1	FZ 14420	DHMECN 13652	Pristimantis buckleyi	1.21	1.03	1.29	0.75	1.51	1206	1206	0	54	0	6	2.41	3.62	4.65				54	3.85	3.9	15.38	1
1	FZ 14420	DHMECN 13652	Pristimantis buckleyi	1.21	1.03	1.29	0.76	1.53	1206	1206	0	54	0	6	2.41	3.62	4.65				54	3.41	3.46	17.34	1
1	FZ 14420	DHMECN 13652	Pristimantis buckleyi	1.21	1.03	1.38	0.75	1.57	1206	1206	0	54	0	7	2.41	3.62	4.82				54	4.96	5.02	11.95	1
1	FZ 14420	DHMECN 13652	Pristimantis buckleyi	1.21	1.03	1.38	0.7	1.54	1120	1206	86	54	1.59	6	2.41	3.53	4.82				54	5.74	5.79	10.36	1
1	FZ 14420	DHMECN 13652	Pristimantis buckleyi	1.21	1.03	1.29	0.71	1.52	1120	1206	86	52	1.65	5	2.41	3.62	4.74				52				1
2	FZ 14421	DHMECN 13670	Pristimantis buckleyi	1.29	1.12	1.46	0.88	1.6	1120	1378	258	88	2.93	4	2.58	3.88	5.08	6.46	7.75						12	88	225	312	3.21
2	FZ 14421	DHMECN 13670	Pristimantis buckleyi	1.29	1.12	1.46	0.84	1.65	1292	1378	86	66	1.3	5	2.58	3.79	5.17	6.46								66	209	275	3.64
2	FZ 14421	DHMECN 13670	Pristimantis buckleyi	1.29	1.12	1.46	0.86	1.69	1292	1378	86	58	1.48	4	2.58	3.79	5.17	6.8								58	218	277	3.61
2	FZ 14421	DHMECN 13670	Pristimantis buckleyi	1.29	1.12	1.46	0.81	1.69	1206	1378	172	56	3.07	4	2.58	3.88	5.08	6.46								56	223	280	3.57
2	FZ 14421	DHMECN 13670	Pristimantis buckleyi	1.29	1.12	1.46	0.84	1.72	1206	1378	172	54	3.19	2	2.58	3.88	5.17									54	226	280	3.57
2	FZ 14421	DHMECN 13670	Pristimantis buckleyi	1.29	1.12	1.46	0.89	1.76	1206	1378	172	51	3.37	5	2.58	3.88	5.51									59	230	288	3.47
2	FZ 14421	DHMECN 13670	Pristimantis buckleyi	1.29	1.12	1.55	0.87	1.74	1292	1378	86	54	1.59	4	2.58	4.13	5.51									51	244	295	3.39
2	FZ 14421	DHMECN 13670	Pristimantis buckleyi	1.38	1.21	1.55	0.86	1.76	1206	1378	172	55	3.13	5	2.76	4.13	5.17									54	233	287	3.48
2	FZ 14421	DHMECN 13670	Pristimantis buckleyi	1.38	1.21	1.55	0.9	1.74	1206	1378	172	58	2.97	4	2.67	3.79	5.51									55	237	292	3.42
2	FZ 14421	DHMECN 13670	Pristimantis buckleyi	1.29	1.21	1.55	0.8	1.84	1206	1464	258	54	4.78	5	2.58	4.13	5.17									58	267	325	3.08
2	FZ 14421	DHMECN 13670	Pristimantis buckleyi	1.38	1.21	1.55	0.82	1.83	1206	1464	258	63	4.1	6	2.76	3.88										54	335	390	2.56
2	FZ 14421	DHMECN 13670	Pristimantis buckleyi	1.29	1.21	1.55	0.83	1.8							2.58											63
3	FZ 14423	DHMECN 13779	Pristimantis buckleyi	1.21	1.03	1.38	0.85	1.69	1206	1206	0	50	0	4	2.41	3.79	5	6.03	7.24		50	4.54	4.59	13.07
3	FZ 14423	DHMECN 13779	Pristimantis buckleyi	1.21	1.03	1.38	0.9	1.64	1206	1206	0	49	0	4	2.41	3.62	4.82	5.86	7.24		49	4.65	4.7	12.77
3	FZ 14423	DHMECN 13779	Pristimantis buckleyi	1.21	1.03	1.38	0.81	1.62	1206	1206	0	47	0	4	2.41	3.62	4.82	6.03			47	4.22	4.26	14.08
3	FZ 14423	DHMECN 13779	Pristimantis buckleyi	1.21	1.03	1.38	0.83	1.58	1206	1206	0	47	0	4	2.41	3.62	5				47	4.3	4.35	13.79
3	FZ 14423	DHMECN 13779	Pristimantis buckleyi	1.21	1.03	1.38	0.83	1.59	1206	1206	0	47	0	4	2.41	3.62	4.82				47	4.08	4.08	14.71
3	FZ 14423	DHMECN 13779	Pristimantis buckleyi	1.21	1.03	1.38	0.84	1.62	1206	1206	0	46	0	4	2.41	3.62	4.82				46	4.63	4.68	12.82
3	FZ 14423	DHMECN 13779	Pristimantis buckleyi	1.21	1.03	1.38	0.77	1.6	1206	1206	0	45	0	4	2.41	3.62	4.82				45	5.83	5.87	10.22
3	FZ 14423	DHMECN 13779	Pristimantis buckleyi	1.21	1.03	1.38	0.76	1.62	1206	1206	0	46	0	4	2.41	3.62	4.82				46	3.99	4.04	14.85
3	FZ 14423	DHMECN 13779	Pristimantis buckleyi	1.21	1.03	1.38	0.77	1.64	1206	1206	0	45	0	6	2.41	3.62	4.82				45	4.44	4.48	13.39
3	FZ 14423	DHMECN 13779	Pristimantis buckleyi	1.21	1.03	1.38	0.76	1.64	1206	1206	0	49	0	4	2.41	3.62	4.82				49	4.24	4.29	13.99
3	FZ 14423	DHMECN 13779	Pristimantis buckleyi	1.21	1.03	1.38	0.81	1.59	1206	1206	0	49	0	4	2.41	3.79	4.82				49	4.17	4.22	14.22
3	FZ 14423	DHMECN 13779	Pristimantis buckleyi	1.21	1.03	1.38	0.78	1.62	1206	1206	0	45	0	4	2.41	3.62	4.82				45	4.19	4.24	14.15
3	FZ 14423	DHMECN 13779	Pristimantis buckleyi	1.21	1.03	1.38	0.78	1.61	1206	1206	0	49	0	4	2.41	3.62	4.82				49	4.45	4.5	13.33
3	FZ 14423	DHMECN 13779	Pristimantis buckleyi	1.21	1.03	1.38	0.79	1.58	1206	1206	0	50	0	5	2.41	3.62	4.82				50	4.12	4.17	14.39
3	FZ 14423	DHMECN 13779	Pristimantis buckleyi	1.21	1.03	1.38	0.83	1.56	1206	1206	0	49	0	4	2.41	3.62	4.65				49	3.96	4.01	14.96
3	FZ 14423	DHMECN 13779	Pristimantis buckleyi	1.21	1.03	1.38	0.81	1.55	1206	1206	0	49	0	4	2.41	3.62	4.82				49	4.59	4.64	12.93
3	FZ 14423	DHMECN 13779	Pristimantis buckleyi	1.21	1.03	1.38	0.83	1.56	1206	1206	0	48	0	4	2.41	3.62	4.82				48	4.36	4.41	13.61
3	FZ 14423	DHMECN 13779	Pristimantis buckleyi	1.21	1.03	1.38	0.76	1.55	1206	1206	0	48	0	6	2.41	3.62	4.82				48	4.17	4.22	14.22
3	FZ 14423	DHMECN 13779	Pristimantis buckleyi		1.03	1.38	0.47	1.56	1206	1206	0	50	0		2.41	3.62	4.82				50
4	FZ 14424	DHMECN 13785	Pristimantis buckleyi	1.38	1.12	1.55	0.87	1.75	1292	1292	0	60	0	4	2.76	4.13	5.51	6.89			60	5.79	5.85	10.26
4	FZ 14424	DHMECN 13785	Pristimantis buckleyi	1.38	1.12	1.55	0.85	1.78	1292	1378	86	60	1.43	5	2.76	4.13	5.51				60	4.28	4.34	13.82
4	FZ 14424	DHMECN 13785	Pristimantis buckleyi	1.38	1.21	1.55	0.92	1.76	1292	1464	172	58	2.97	4	2.76	4.13	5.51				58	5.8	5.86	10.24
4	FZ 14424	DHMECN 13785	Pristimantis buckleyi	1.38	1.12	1.55	0.83	1.79	1292	1464	172	58	2.97	4	2.76	4.13	5.51				58	4.52	4.58	13.1
4	FZ 14424	DHMECN 13785	Pristimantis buckleyi	1.38	1.12	1.55	0.87	1.77	1292	1378	86	60	1.43	4	2.76	4.13	5.51				60	4.67	4.73	12.68
4	FZ 14424	DHMECN 13785	Pristimantis buckleyi	1.38	1.21	1.55	0.88	1.79	1292	1550	258	61	4.23		2.76	4.13	5.51				61
	Males= 4		Min	1.12	1.03	1.29	0.47	1.51	947	1120	0	45	0	2	2.24	3.45	4.57	5.86	7.15	8.44	45	1.44	1.49	10.22	1	51	209	275	2.56
	Calls= 35		Max	1.38	1.21	1.55	0.92	1.84	1292	1550	258	88	4.78	7	2.76	4.13	5.51	6.89	7.75		61	5.83	5.87	40.27	12	88	335	390	3.64
	Notes= 11		mean	1.26	1.08	1.42	0.81	1.64	1205.98	1277.04	71.07	53.43	1.22	4.45	2.5	3.76	5	6.23	7.3		51.46	4.23	4.28	15.12	2	59.67	240.64	300.09	3.36
			Sd	0.07	0.07	0.09	0.07	0.1	62.9	104.63	87.55	7.32	1.47	0.9	0.14	0.21	0.3	0.34	0.2		4.77	0.96	0.96	5.63	3.32	9.85	34.75	33.5	0.32
			Summary	1.12‒1.38 (1.26 ± 0.07)	1.03‒1.21 (1.08± 0.07)	1.29‒1.55 (1.42 ± 0.09)	0.47‒0.92 (0.81 ± 0.07)	1.51‒1.84 (1.64 ± 0.1)	947‒1292 (1205.98 ±62.9)	1120‒1550 (1277.04 ± 104.63)	0‒258 (71.07 ±87.55)	45‒88 (53.43 ± 7.32)	0‒4.78 (1.22 ± 1.47)	2‒7 (4.45 ± 0.9)	2.24‒2.76 (2.5 ± 0.14)	3.45‒4.13 (3.76 ± 0.21)	4.57‒5.51 (5 ± 0.3)	5.86‒6.89 (6.23 ± 0.34)	7.15‒7.75 (7.3 ± 0.2)	8.44	45‒61 (51.46 ± 4.77)	1.44‒5.83 (4.23 ± 0.96)	1.49‒5.87 (4.28 ± 0.96)	10.22‒40.27 (15.12 ± 5.63)	1‒12 (2 ± 3.32)	51‒88 (59.67 ± 9.85)	209‒335 (240.64 ± 34.75)	275‒390 (300.09 ± 33.5)	2.56‒3.64 (3.36 ± 0.32)

## Sheet: 9_Pristimantis farisorum
Individual	#Fonozoo	# Museo	Especie	FD (kHz)	F-5% (kHz)	F-95% (kHz)	MinF (kHz)	MaxF (kHz)	EstF (Hz)	EndF (Hz)	dfrq	CD-M (ms)	FM (kHz)	NH	/f0 (kHz)	2f0 (kHz)	3f0 (kHz)	4f0 (kHz)	5f0 (kHz)	6f0 (kHz)	7f0 (kHz)	8f0 (kHz)	CD (s)	IC (s)	ICT (s)	CR (/min)	NC	ND (ms)	N1D (ms)	N2D (ms)	IN (ms)	INT (ms)	NR (/s)	INP (ms)	INS (ms)	INTS (ms)	NRS (/s)	PN	PD (ms)	IP (ms)	IPT (ms)	PR (/s)
1	FZ 14425	DHMECN 13760	Pristimantis farisorum	1.38	1.21	1.72	1.13	1.84	1550	1809	259	1449	0.18	2	2.41	2.67	4.91	6.89	9.04				1.45	29.39	30.84	1.95	1	1517	1517	178	779	2297	0.44	779	848	1026	0.97	15	7	81	88	11.36
1	FZ 14425	DHMECN 13760	Pristimantis farisorum	1.46	1.29	1.72	1.2	1.92	1550	1809	259	1583	0.16	2	2.76	2.76	4.91	7.24	9.47				1.58	24.48	26.06	2.3	1	178		199	848	1026	0.97		808	1007	0.99	16	6	86	91	10.99
1	FZ 14425	DHMECN 13760	Pristimantis farisorum	1.46	1.29	1.72	1	2.11	1550	1981	431	4518	0.1	2	2.58	2.76	5.17	7.24	9.04				4.52	33.74	38.26	1.57	4	199		188	808	1007	0.99					15	4	87	92	10.87
1	FZ 14425	DHMECN 13760	Pristimantis farisorum	1.46	1.29	1.81	1.11	2.15	1723	1981	258	1699	0.15	2	2.58	2.84	5.43	7.58	8.18				1.7				1	188											4	89	93	10.75
1	FZ 14425	DHMECN 13760	Pristimantis farisorum	1.55	1.29	1.81	1.08	2.02						2		2.67	5.43	7.58	8.18																				4	91	94	10.64
1	FZ 14425	DHMECN 13760	Pristimantis farisorum	1.55	1.29	1.89	1.09	2.22						2		2.93	5.68	7.84	9.47																				4	92	96	10.42
1	FZ 14425	DHMECN 13760	Pristimantis farisorum	1.55	1.29	1.81	1.07	2.22						2		3.1	5.68	7.75																					4	93	98	10.2
1	FZ 14425	DHMECN 13760	Pristimantis farisorum	1.55	1.38	1.81	1.09	2.26						2		3.1	4.39	6.55																					5	96	101	9.9
1	FZ 14425	DHMECN 13760	Pristimantis farisorum	1.64	1.38	1.89	1.15	2.31						3		3.27	4.39	6.55																					6	97	103	9.71
1	FZ 14425	DHMECN 13760	Pristimantis farisorum	1.64	1.46	1.89	1.14	2.28						3		3.27	4.65	7.24																					6	97	103	9.71
1	FZ 14425	DHMECN 13760	Pristimantis farisorum	1.72	1.55	1.98	1.24	2.31						4		3.45	4.91	7.24																					7	98	105	9.52
1	FZ 14425	DHMECN 13760	Pristimantis farisorum	1.81	1.55	1.98	1.26	2.4						5		3.62	5.43	7.24																					8	101	109	9.17
1	FZ 14425	DHMECN 13760	Pristimantis farisorum	1.81	1.64	2.07	1.31	2.41						4		3.62	5.43	7.58																					10	117	127	7.87
1	FZ 14425	DHMECN 13760	Pristimantis farisorum	1.89	1.64	2.07	1.35	2.49						5		3.79	5.68	7.84																					9	130	139	7.19
1	FZ 14425	DHMECN 13760	Pristimantis farisorum	1.89	1.64	2.07	1.35	2.51						5		3.79	5.68	7.58																					11	73	80	12.5
1	FZ 14425	DHMECN 13760	Pristimantis farisorum	1.55	1.38	1.72	1.17	1.88						4		3.1	5.68	7.58																					7	85	94	10.64
1	FZ 14425	DHMECN 13760	Pristimantis farisorum	1.72	1.46	1.81	1.25	2.14						2		3.36	4.65	7.58																					9	93	99	10.1
1	FZ 14425	DHMECN 13760	Pristimantis farisorum	1.46	1.29	1.81	1.05	2.22						3		2.84	4.91	7.58																					6	91	95	10.53
1	FZ 14425	DHMECN 13760	Pristimantis farisorum	1.46	1.29	1.81	1.09	2.07						2		2.76	4.91	6.72																					4	90	95	10.53
1	FZ 14425	DHMECN 13760	Pristimantis farisorum	1.55	1.29	1.81	1.05	2.11						2		3.1	5.43	7.15																					5	92	96	10.42
1	FZ 14425	DHMECN 13760	Pristimantis farisorum	1.55	1.29	1.81	1.13	2.22						2		2.76	5.43	7.24																					4	97	102	9.8
1	FZ 14425	DHMECN 13760	Pristimantis farisorum	1.55	1.38	1.89	1.08	2.38						2		3.1	5.43	7.58																					5	93	98	10.2
1	FZ 14425	DHMECN 13760	Pristimantis farisorum	1.55	1.38	1.89	1.1	2.37						3		3.1	5.68	7.58																					5	99	104	9.62
1	FZ 14425	DHMECN 13760	Pristimantis farisorum	1.55	1.38	1.89	1.09	2.35						3		3.1	5.68	7.58																					5	99	105	9.52
1	FZ 14425	DHMECN 13760	Pristimantis farisorum	1.64	1.46	1.89	1.16	2.33						3		3.27	5.68	7.67																					6	98	103	9.71
1	FZ 14425	DHMECN 13760	Pristimantis farisorum	1.81	1.55	1.98	1.27	2.37						3		3.53	5.68	7.24																					6	104	110	9.09
1	FZ 14425	DHMECN 13760	Pristimantis farisorum	1.81	1.64	2.07	1.31	2.44						3		3.62	5.68																						6	113	119	8.4
1	FZ 14425	DHMECN 13760	Pristimantis farisorum	1.81	1.64	2.07	1.34	2.5						4		3.88	5.68																						6	125	132	7.58
1	FZ 14425	DHMECN 13760	Pristimantis farisorum	1.89	1.64	2.07	1.31	2.51						5		3.88	4.57																						7	132	140	7.14
1	FZ 14425	DHMECN 13760	Pristimantis farisorum	1.89	1.72	2.07	1.39	2.54						4		3.79	4.39																						9	91	99	10.1
1	FZ 14425	DHMECN 13760	Pristimantis farisorum	1.89	1.72	2.07	1.35	2.57						4		2.76	4.65																						11	91	96	10.42
1	FZ 14425	DHMECN 13760	Pristimantis farisorum	1.38	1.29	1.64	1.11	1.98						2		3.1	4.65																						8	94	98	10.2
1	FZ 14425	DHMECN 13760	Pristimantis farisorum	1.55	1.29	1.81	1.1	2.19						2		2.84	4.65																						5	93	97	10.31
1	FZ 14425	DHMECN 13760	Pristimantis farisorum	1.55	1.29	1.81	1.11	2.11						2		2.84	4.91																						4	93	97	10.31
1	FZ 14425	DHMECN 13760	Pristimantis farisorum	1.55	1.29	1.81	1.11	2.08						2		2.84	5.34																						4	95	100	10
1	FZ 14425	DHMECN 13760	Pristimantis farisorum	1.55	1.29	1.81	1.12	2.21						2		3.1	5.43																						4	96	101	9.9
1	FZ 14425	DHMECN 13760	Pristimantis farisorum	1.55	1.38	1.81	1.09	2.35						2		3.1	5.68																						5	97	102	9.8
1	FZ 14425	DHMECN 13760	Pristimantis farisorum	1.55	1.38	1.81	1.15	2.37						3		3.27	5.68																						5	99	104	9.62
1	FZ 14425	DHMECN 13760	Pristimantis farisorum	1.64	1.46	1.89	1.18	2.23						5		3.27	5.68																						6	102	108	9.26
1	FZ 14425	DHMECN 13760	Pristimantis farisorum	1.64	1.46	1.89	1.16	2.29						5		3.62	5.68																						6	102	108	9.26
1	FZ 14425	DHMECN 13760	Pristimantis farisorum	1.81	1.55	1.98	1.29	2.4						4		3.62																							6	121	128	7.81
1	FZ 14425	DHMECN 13760	Pristimantis farisorum	1.81	1.64	1.98	1.29	2.47						4		3.62																							6	119	127	7.87
1	FZ 14425	DHMECN 13760	Pristimantis farisorum	1.81	1.64	2.07	1.29	2.49						4		3.88																							6	133	142	7.04
1	FZ 14425	DHMECN 13760	Pristimantis farisorum	1.89	1.64	2.07	1.36	2.52						4		3.79																							8	64	69	14.49
1	FZ 14425	DHMECN 13760	Pristimantis farisorum	1.89	1.72	2.07	1.35	2.48						4		3.79																							9	85	92	10.87
1	FZ 14425	DHMECN 13760	Pristimantis farisorum	1.89	1.72	2.07	1.39	2.54						4		3.79																							11	93	99	10.1
1	FZ 14425	DHMECN 13760	Pristimantis farisorum	1.89	1.72	2.07	1.43	2.23						4		3.79																							5	86	91	10.99
1	FZ 14425	DHMECN 13760	Pristimantis farisorum	1.89	1.72	2.07	1.45	2.29						5		3.7																							7	93	99	10.1
1	FZ 14425	DHMECN 13760	Pristimantis farisorum	1.89	1.64	1.98	1.4	2.25						4		3.36																							7	91	97	10.31
1	FZ 14425	DHMECN 13760	Pristimantis farisorum	1.72	1.46	1.89	1.34	2.06						2		3.1																							5	94	101	9.9
1	FZ 14425	DHMECN 13760	Pristimantis farisorum	1.55	1.38	1.72	1.2	1.96						3		2.84																							6	94	101	9.9
1	FZ 14425	DHMECN 13760	Pristimantis farisorum	1.46	1.29	1.72	1.11	1.96						3		2.93																							6	95	103	9.71
1	FZ 14425	DHMECN 13760	Pristimantis farisorum	1.46	1.29	1.72	1.06	2.04						3		3.1																							7	96	104	9.62
1	FZ 14425	DHMECN 13760	Pristimantis farisorum	1.55	1.38	1.81	1.1	2.23						4		2.84																							7	95	104	9.62
1	FZ 14425	DHMECN 13760	Pristimantis farisorum	1.55	1.38	1.81	1.12	2.11						4		3.1																							8	104	109	9.17
1	FZ 14425	DHMECN 13760	Pristimantis farisorum	1.55	1.38	1.81	1.09	2.23								3.1																							8	102	110	9.09
1	FZ 14425	DHMECN 13760	Pristimantis farisorum	1.55	1.38	1.81	1.15	2.51								3.1																							9	111	123	8.13
1	FZ 14425	DHMECN 13760	Pristimantis farisorum	1.55	1.38	1.81	1.15	2.29								3.19																							5	118	137	7.3
1	FZ 14425	DHMECN 13760	Pristimantis farisorum	1.55	1.38	1.81	1.2	2.24								3.27																							7	125	141	7.09
1	FZ 14425	DHMECN 13760	Pristimantis farisorum	1.64	1.46	1.89	1.2	2.18								3.53																							12
1	FZ 14425	DHMECN 13760	Pristimantis farisorum	1.81	1.55	1.98	1.26	2.34								3.62																							19
1	FZ 14425	DHMECN 13760	Pristimantis farisorum	1.81	1.64	2.07	1.29	2.39								3.7																							16
1	FZ 14425	DHMECN 13760	Pristimantis farisorum	1.89	1.64	2.07	1.3	2.43								3.79																							19
1	FZ 14425	DHMECN 13760	Pristimantis farisorum	1.89	1.64	2.07	1.33	2.43								3.7
1	FZ 14425	DHMECN 13760	Pristimantis farisorum	1.89	1.64	2.07	1.38	2.43								3.79
1	FZ 14425	DHMECN 13760	Pristimantis farisorum	1.89	1.72	2.07	1.36	2.45
2	FZ 14426	DHMECN 13762	Pristimantis farisorum	1.72	1.55	1.89	1.49	2.02	1809	1809	0	1779	0	3		3.45	5.17	6.2	9.04				1.78	28.64	30.42	1.97	1	1848	1848	141	875	2723	0.37	875	685	825	1.21	15	8	104	111	9.01
2	FZ 14426	DHMECN 13762	Pristimantis farisorum	1.55	1.38	1.81	1.29	1.97	1895	1809	86	6483	0.01	3		3.1	4.65	6.2	9.04				6.48	29.8	36.28	1.65	6	141		161	685	825	1.21		682	843	1.19	15	7	108	115	8.7
2	FZ 14426	DHMECN 13762	Pristimantis farisorum	1.55	1.38	1.89	1.12	2.04	1809	1809	0	1897	0	4		3.1	4.57	6.55	9.04				1.9				1	161		164	682	843	1.19		745	909	1.1		7	110	116	8.62
2	FZ 14426	DHMECN 13762	Pristimantis farisorum	1.55	1.38	1.81	1.1	1.97						5		3.1	4.65	6.63	9.04									164		181	745	909	1.1		825	1006	0.99		6	108	114	8.77
2	FZ 14426	DHMECN 13762	Pristimantis farisorum	1.55	1.38	1.81	1.14	2.04						4		3.1	4.65	6.89	9.04									181		177	825	1006	0.99						7	112	118	8.47
2	FZ 14426	DHMECN 13762	Pristimantis farisorum	1.64	1.46	1.81	1.24	2.08						4		3.27	4.91	7.24	9.04									177											6	110	116	8.62
2	FZ 14426	DHMECN 13762	Pristimantis farisorum	1.64	1.46	1.89	1.24	2.13						4		3.27	4.91	7.24	9.04																				6	112	121	8.26
2	FZ 14426	DHMECN 13762	Pristimantis farisorum	1.72	1.55	1.89	1.31	2.23						4		3.45	5.17	7.24	8.18																				10	111	122	8.2
2	FZ 14426	DHMECN 13762	Pristimantis farisorum	1.81	1.64	1.98	1.32	2.28						5		3.62	5.43	7.24	8.61																				11	109	122	8.2
2	FZ 14426	DHMECN 13762	Pristimantis farisorum	1.81	1.64	1.98	1.34	2.25						5		3.62	5.43	7.24	9.04																				13	125	140	7.14
2	FZ 14426	DHMECN 13762	Pristimantis farisorum	1.81	1.64	1.98	1.3	2.27						4		3.62	5.43	7.24	9.04																				15	133	149	6.71
2	FZ 14426	DHMECN 13762	Pristimantis farisorum	1.81	1.64	1.98	1.33	2.27						5		3.62	5.43	7.24	9.04																				16	140	158	6.33
2	FZ 14426	DHMECN 13762	Pristimantis farisorum	1.81	1.64	1.98	1.39	2.31						5		3.7	5.43	6.55	9.04																				18	141	157	6.37
2	FZ 14426	DHMECN 13762	Pristimantis farisorum	1.81	1.64	1.98	1.35	2.27						5		3.7	5.43	6.55	9.04																				16	92	107	9.35
2	FZ 14426	DHMECN 13762	Pristimantis farisorum	1.81	1.64	1.98	1.35	2.32						5		3.7	5.43	6.89	9.04																				20	105	112	8.93
2	FZ 14426	DHMECN 13762	Pristimantis farisorum	1.81	1.64	1.98	1.44	2.15						3		3.62	5.25	7.15	9.04																				15	108	115	8.7
2	FZ 14426	DHMECN 13762	Pristimantis farisorum	1.55	1.38	1.81	1.17	2						3		3.1	4.65	7.24	9.04																				7	110	118	8.47
2	FZ 14426	DHMECN 13762	Pristimantis farisorum	1.55	1.38	1.81	1.17	2.08						3		3.1	4.65	7.24	9.04																				7	109	116	8.62
2	FZ 14426	DHMECN 13762	Pristimantis farisorum	1.55	1.38	1.81	1.14	2.05						4		3.1	4.65	7.24	9.04																				7	110	116	8.62
2	FZ 14426	DHMECN 13762	Pristimantis farisorum	1.64	1.46	1.81	1.13	2.09						5		3.27	4.91	7.24	9.04																				7	110	118	8.47
2	FZ 14426	DHMECN 13762	Pristimantis farisorum	1.64	1.46	1.81	1.17	2.14						5		3.27	4.82	7.24	8.7																				6	108	119	8.4
2	FZ 14426	DHMECN 13762	Pristimantis farisorum	1.72	1.55	1.89	1.26	2.23						5		3.45	5.08	7.24	9.04																				9	113	125	8
2	FZ 14426	DHMECN 13762	Pristimantis farisorum	1.81	1.55	1.98	1.23	2.28						5		3.62	5.43	7.24	9.04																				11	116	130	7.69
2	FZ 14426	DHMECN 13762	Pristimantis farisorum	1.81	1.64	1.98	1.32	2.3						5		3.45	5.43	7.24	9.04																				12	127	141	7.09
2	FZ 14426	DHMECN 13762	Pristimantis farisorum	1.81	1.64	1.98	1.28	2.29						5		3.62	5.43	7.24	9.04																				14	142	159	6.29
2	FZ 14426	DHMECN 13762	Pristimantis farisorum	1.81	1.64	1.98	1.34	2.33						5		3.7	5.43	7.24																					14	154	170	5.88
2	FZ 14426	DHMECN 13762	Pristimantis farisorum	1.81	1.64	1.98	1.32	2.3						5		3.7	5.43	7.24																					17	164	179	5.59
2	FZ 14426	DHMECN 13762	Pristimantis farisorum	1.81	1.64	1.98	1.34	2.3						5		3.7	5.43	7.24																					16	78	91	10.99
2	FZ 14426	DHMECN 13762	Pristimantis farisorum	1.81	1.64	1.98	1.39	2.3						5		3.7	5.43	6.89																					15	105	116	8.62
2	FZ 14426	DHMECN 13762	Pristimantis farisorum	1.81	1.64	1.98	1.34	2.27						4		3.7	5.43	6.89																					24	108	117	8.55
2	FZ 14426	DHMECN 13762	Pristimantis farisorum	1.81	1.64	1.98	1.43	2.14						5		3.62	5.43	7.24																					13	112	122	8.2
2	FZ 14426	DHMECN 13762	Pristimantis farisorum	1.81	1.64	1.98	1.43	2.2						5		3.62	5.43	7.32																					11	108	117	8.55
2	FZ 14426	DHMECN 13762	Pristimantis farisorum	1.81	1.64	1.98	1.43	2.16						5		3.62	5.43	7.24																					9	108	117	8.55
2	FZ 14426	DHMECN 13762	Pristimantis farisorum	1.81	1.64	1.98	1.43	2.18						4		3.62	5.43	7.24																					9	110	120	8.33
2	FZ 14426	DHMECN 13762	Pristimantis farisorum	1.81	1.64	1.98	1.48	2.15						3		3.62	5.43																						9	112	121	8.26
2	FZ 14426	DHMECN 13762	Pristimantis farisorum	1.81	1.64	1.98	1.44	2.08						3		3.62	5.43																						9	113	120	8.33
2	FZ 14426	DHMECN 13762	Pristimantis farisorum	1.55	1.38	1.72	1.19	1.92						3		3.1	4.65																						10	119	124	8.06
2	FZ 14426	DHMECN 13762	Pristimantis farisorum	1.55	1.38	1.72	1.18	1.95						3		3.1	4.74																						10	114	127	7.87
2	FZ 14426	DHMECN 13762	Pristimantis farisorum	1.55	1.38	1.72	1.16	2.01						3		3.1	4.91																						7	116	130	7.69
2	FZ 14426	DHMECN 13762	Pristimantis farisorum	1.55	1.38	1.81	1.14	1.99						2		3.19	4.91																						6	121	136	7.35
2	FZ 14426	DHMECN 13762	Pristimantis farisorum	1.55	1.38	1.81	1.19	2.04						3		3.1	4.91																						13	134	149	6.71
2	FZ 14426	DHMECN 13762	Pristimantis farisorum	1.55	1.38	1.81	1.17	2.02						3		3.1	5.17																						14	159	174	5.75
2	FZ 14426	DHMECN 13762	Pristimantis farisorum	1.64	1.38	1.81	1.13	2.11						3		3.27	5.17																						15
2	FZ 14426	DHMECN 13762	Pristimantis farisorum	1.64	1.38	1.81	1.14	2.09						3		3.27	5.43																						15
2	FZ 14426	DHMECN 13762	Pristimantis farisorum	1.64	1.46	1.81	1.17	2.09						4		3.27	5.43																						15
2	FZ 14426	DHMECN 13762	Pristimantis farisorum	1.72	1.55	1.89	1.27	2.22						5		3.45	5.43																						16
2	FZ 14426	DHMECN 13762	Pristimantis farisorum	1.72	1.64	1.98	1.26	2.2						5		3.45	5.51
2	FZ 14426	DHMECN 13762	Pristimantis farisorum	1.81	1.64	1.98	1.27	2.24						5		3.62
2	FZ 14426	DHMECN 13762	Pristimantis farisorum	1.81	1.64	1.98	1.3	2.24						5		3.62
2	FZ 14426	DHMECN 13762	Pristimantis farisorum	1.81	1.64	1.98	1.34	2.25						5		3.7
2	FZ 14426	DHMECN 13762	Pristimantis farisorum	1.81	1.64	1.98	1.39	2.2								3.7
3	FZ 14429	Not Collected	Pristimantis farisorum	1.55	1.38	1.64	1.24	1.83	1637	1809	172	2001	0.09	2		3.01	4.39	6.55	8.18	9.82	11.46	13.09	2	17.04	19.04	3.15	1											18	7	98	105	9.52
3	FZ 14429	Not Collected	Pristimantis farisorum	1.38	1.29	1.55	1.03	1.84	1550	1809	259	2256	0.11	2		2.76	4.13	6.55	8.18	9.82	12.06	13.78	2.26	25.27	27.52	2.18	1											19	5	101	106	9.43
3	FZ 14429	Not Collected	Pristimantis farisorum	1.46	1.29	1.72	1.1	1.88	1550	1809	259	2108	0.12	3		2.84	4.13	6.89	8.53	10.34	12.06	13.78	2.11	20.35	22.45	2.67	1											18	5	106	112	8.93
3	FZ 14429	Not Collected	Pristimantis farisorum	1.46	1.21	1.64	1.01	1.73	1550	1809	259	2134	0.12	2		2.84	4.39	6.89	8.61	10.34	12.06	13.78	2.13	17.78	19.91	3.01	1											18	5	101	106	9.43
3	FZ 14429	Not Collected	Pristimantis farisorum	1.38	1.21	1.64	1.06	1.76	1550	1723	173	2151	0.08	2		2.76	4.39	6.89	8.61	10.34	12.06	13.78	2.15				1											18	7	98	105	9.52
3	FZ 14429	Not Collected	Pristimantis farisorum	1.38	1.21	1.55	1.06	1.64						2		2.76	4.91	6.89	8.61	10.34	12.06	13.78																	5	104	109	9.17
3	FZ 14429	Not Collected	Pristimantis farisorum	1.38	1.29	1.55	1.04	1.68						2		2.76	5	6.98	8.61	10.34	12.06	13.78																	6	106	111	9.01
3	FZ 14429	Not Collected	Pristimantis farisorum	1.38	1.29	1.55	1.08	1.66						3		2.76	5.17	6.2	7.75	10.16	12.06	13.78																	6	109	116	8.62
3	FZ 14429	Not Collected	Pristimantis farisorum	1.38	1.29	1.55	1.1	1.71						3		2.76	5.17	6.8	8.61	10.34	12.06	13.78																	7	103	110	9.09
3	FZ 14429	Not Collected	Pristimantis farisorum	1.46	1.38	1.55	1.13	1.81						3		2.93	5.17	6.89	8.61	10.34	12.06	13.78																	9	105	114	8.77
3	FZ 14429	Not Collected	Pristimantis farisorum	1.55	1.38	1.64	1.18	1.92						3		3.1	5.17	6.89	8.61	10.34	12.06	13.61																	10	104	114	8.77
3	FZ 14429	Not Collected	Pristimantis farisorum	1.64	1.46	1.72	1.27	2						6		3.27	5.17	6.89	8.61	10.34	12.06	13.78																	11	107	118	8.47
3	FZ 14429	Not Collected	Pristimantis farisorum	1.64	1.55	1.81	1.22	2.1						8		3.27	4.74	6.89	8.61	10.34	12.06	13.78																	14	106	120	8.33
3	FZ 14429	Not Collected	Pristimantis farisorum	1.72	1.55	1.81	1.28	2.11						8		3.27	4.13	6.89	8.61	10.34	12.06	13.78																	12	113	125	8
3	FZ 14429	Not Collected	Pristimantis farisorum	1.72	1.55	1.81	1.27	2.1						8		3.45	4.13	6.89	8.61	10.34	12.66	13.78																	11	121	133	7.52
3	FZ 14429	Not Collected	Pristimantis farisorum	1.72	1.64	1.89	1.31	2.16						8		3.45	4.13	6.89	8.61	10.85	12.06	13.78																	14	122	135	7.41
3	FZ 14429	Not Collected	Pristimantis farisorum	1.72	1.64	1.81	1.29	2.18						8		3.45	4.39	7.24	9.04	10.34	12.66	13.09																	13	135	147	6.8
3	FZ 14429	Not Collected	Pristimantis farisorum	1.72	1.64	1.81	1.34	2.12						3		3.45	4.65	6.89	8.61	10.34	12.06	13.78																	16	98	103	9.71
3	FZ 14429	Not Collected	Pristimantis farisorum	1.55	1.38	1.72	1.32	1.78						3		3.1	5.17	5.86	7.32	10.34	11.37																		5	96	101	9.9
3	FZ 14429	Not Collected	Pristimantis farisorum	1.38	1.29	1.64	1.06	1.85						2		2.76	5.17	5.77	7.75	10.34	12.06																		5	106	111	9.01
3	FZ 14429	Not Collected	Pristimantis farisorum	1.46	1.29	1.72	1.04	1.94						2		2.93	5.17	6.2	8.18	10.85																			5	102	109	9.17
3	FZ 14429	Not Collected	Pristimantis farisorum	1.46	1.29	1.64	1.01	1.81						2		2.93	5.17	6.55	8.35	10.34																			7	103	109	9.17
3	FZ 14429	Not Collected	Pristimantis farisorum	1.38	1.29	1.64	1.06	1.73						3		2.76	5.17	6.8	8.7	9.82																			6	103	110	9.09
3	FZ 14429	Not Collected	Pristimantis farisorum	1.38	1.29	1.55	1.09	1.69						3		2.76	5.17	6.89	8.61	10.34																			7	105	113	8.85
3	FZ 14429	Not Collected	Pristimantis farisorum	1.46	1.29	1.55	1.13	1.73						3		2.76	5.17	6.89	8.61	10.34																			8	101	110	9.09
3	FZ 14429	Not Collected	Pristimantis farisorum	1.46	1.38	1.64	1.14	1.94						5		2.93	5.17	6.89	8.61	10.34																			9	102	114	8.77
3	FZ 14429	Not Collected	Pristimantis farisorum	1.55	1.46	1.72	1.22	1.91						8		3.1	5.43	6.89	8.61	10.85																			12	109	119	8.4
3	FZ 14429	Not Collected	Pristimantis farisorum	1.72	1.55	1.81	1.31	2.21						8		3.36	5.17	6.89	9.04	10.34																			10	110	121	8.26
3	FZ 14429	Not Collected	Pristimantis farisorum	1.72	1.55	1.81	1.28	2.12						8		3.45	4.65	7.24	8.7	10.34																			11	117	128	7.81
3	FZ 14429	Not Collected	Pristimantis farisorum	1.72	1.55	1.81	1.32	2.07						8		3.45	4.13	6.89	7.32	9.82																			11	113	125	8
3	FZ 14429	Not Collected	Pristimantis farisorum	1.72	1.64	1.89	1.34	2.18						8		3.45	4.13	5.77	8.18	10.34																			12	128	139	7.19
3	FZ 14429	Not Collected	Pristimantis farisorum	1.72	1.64	1.81	1.33	2.13						8		3.45	4.39	6.63	8.7																				12	135	148	6.76
3	FZ 14429	Not Collected	Pristimantis farisorum	1.72	1.64	1.89	1.35	2.12						8		3.45	4.39	6.89	8.61																				13	137	151	6.62
3	FZ 14429	Not Collected	Pristimantis farisorum	1.72	1.64	1.89	1.39	2.17						8		3.45	4.65	6.89	8.61																				14	142	157	6.37
3	FZ 14429	Not Collected	Pristimantis farisorum	1.72	1.64	1.89	1.36	2.15						8		3.45	4.82	6.89	8.61																				15	159	176	5.68
3	FZ 14429	Not Collected	Pristimantis farisorum	1.81	1.64	1.89	1.43	2.13						2		3.62	5.17	6.89	9.04																				16	98	103	9.71
3	FZ 14429	Not Collected	Pristimantis farisorum	1.72	1.64	1.81	1.38	2.13						2		3.45	5.17	7.24	8.61																				16	103	108	9.26
3	FZ 14429	Not Collected	Pristimantis farisorum	1.46	1.29	1.64	1.16	1.84						2		2.93	5.17	6.89	8.61																				5	106	110	9.09
3	FZ 14429	Not Collected	Pristimantis farisorum	1.55	1.38	1.72	1.16	1.92						3		3.01	5.17	6.89	8.61																				6	105	112	8.93
3	FZ 14429	Not Collected	Pristimantis farisorum	1.46	1.21	1.64	0.91	1.92						3		2.93	5.17	6.89	7.75																				5	104	110	9.09
3	FZ 14429	Not Collected	Pristimantis farisorum	1.46	1.29	1.64	1.1	1.82						3		2.93	5.17	6.2	7.75																				6	103	110	9.09
3	FZ 14429	Not Collected	Pristimantis farisorum	1.38	1.29	1.72	1.08	1.9						4		2.67	5.43	6.29	8.61																				6	108	117	8.55
3	FZ 14429	Not Collected	Pristimantis farisorum	1.38	1.29	1.72	1.05	1.85						5		2.76	5.17	6.89	8.27																				7	104	114	8.77
3	FZ 14429	Not Collected	Pristimantis farisorum	1.46	1.29	1.64	1.16	1.99						5		2.84	4.13	6.89	8.61																				8	104	115	8.7
3	FZ 14429	Not Collected	Pristimantis farisorum	1.46	1.38	1.64	1.19	1.96						5		2.93	4.39	6.89	8.61																				10	103	114	8.77
3	FZ 14429	Not Collected	Pristimantis farisorum	1.55	1.46	1.64	1.25	1.99						5		3.1	4.39	6.89	8.61																				11	108	119	8.4
3	FZ 14429	Not Collected	Pristimantis farisorum	1.64	1.46	1.72	1.31	2.02						5		3.27	4.91	6.89	8.61																				11	117	127	7.87
3	FZ 14429	Not Collected	Pristimantis farisorum	1.72	1.55	1.81	1.31	2.13						5		3.45	4.91	6.89	8.61																				11	120	132	7.58
3	FZ 14429	Not Collected	Pristimantis farisorum	1.72	1.55	1.81	1.34	2.15						5		3.36	5.17	6.89																					10	120	133	7.52
3	FZ 14429	Not Collected	Pristimantis farisorum	1.72	1.64	1.89	1.31	2.19						6		3.36	5.17	6.89																					12	137	149	6.71
3	FZ 14429	Not Collected	Pristimantis farisorum	1.72	1.64	1.89	1.31	2.27						6		3.45	5.17																						13	140	153	6.54
3	FZ 14429	Not Collected	Pristimantis farisorum	1.72	1.64	1.89	1.32	2.19						7		3.45	5.17																						12	152	167	5.99
3	FZ 14429	Not Collected	Pristimantis farisorum	1.72	1.64	1.89	1.34	2.22						8		3.45	5.43																						13	103	109	9.17
3	FZ 14429	Not Collected	Pristimantis farisorum	1.81	1.64	1.89	1.38	2.2						2		3.62	5.17																						15	102	111	9.01
3	FZ 14429	Not Collected	Pristimantis farisorum	1.72	1.64	1.89	1.34	2.21						2		3.45	5.17																						17	106	111	9.01
3	FZ 14429	Not Collected	Pristimantis farisorum	1.46	1.38	1.55	1.17	1.79						2		2.93	5.17																						6	106	113	8.85
3	FZ 14429	Not Collected	Pristimantis farisorum	1.46	1.29	1.72	1.13	1.84						2		2.84	4.39																						5	107	108	9.26
3	FZ 14429	Not Collected	Pristimantis farisorum	1.46	1.29	1.64	1.14	1.94						2		2.93	4.65																						5	101	115	8.7
3	FZ 14429	Not Collected	Pristimantis farisorum	1.46	1.29	1.64	1.15	1.93						2		2.84	4.13																						5	107	116	8.62
3	FZ 14429	Not Collected	Pristimantis farisorum	1.38	1.29	1.72	1.06	1.98						2		2.76	4.13																						6	107	118	8.47
3	FZ 14429	Not Collected	Pristimantis farisorum	1.38	1.29	1.64	1.09	1.96						2		2.76	4.13																						7	107	119	8.4
3	FZ 14429	Not Collected	Pristimantis farisorum	1.46	1.29	1.64	1.12	1.98						2		2.93	4.39																						8	109	121	8.26
3	FZ 14429	Not Collected	Pristimantis farisorum	1.46	1.38	1.72	1.15	2.01						8		2.93	4.65																						9	111	125	8
3	FZ 14429	Not Collected	Pristimantis farisorum	1.64	1.46	1.72	1.22	2.05						5		3.27	4.65																						11	115	133	7.52
3	FZ 14429	Not Collected	Pristimantis farisorum	1.64	1.55	1.81	1.26	2.06						6		3.27	5.17																						10	121	140	7.14
3	FZ 14429	Not Collected	Pristimantis farisorum	1.72	1.55	1.81	1.29	2.15						6		3.45	5.17																						10	130	148	6.76
3	FZ 14429	Not Collected	Pristimantis farisorum	1.72	1.64	1.81	1.28	2.17						6		3.45	5.17																						10	137	157	6.37
3	FZ 14429	Not Collected	Pristimantis farisorum	1.72	1.64	1.89	1.31	2.17						6		3.45	5.17																						11	144	169	5.92
3	FZ 14429	Not Collected	Pristimantis farisorum	1.72	1.64	1.89	1.27	2.15						6		3.45	5.17																						11	156	106	9.43
3	FZ 14429	Not Collected	Pristimantis farisorum	1.81	1.64	1.89	1.33	2.25						6		3.62	5.17																						12	100	112	8.93
3	FZ 14429	Not Collected	Pristimantis farisorum	1.72	1.64	1.89	1.38	2.14						5		3.45	5.17																						13	107	113	8.85
3	FZ 14429	Not Collected	Pristimantis farisorum	1.72	1.64	1.89	1.3	2.15						2		3.45	5.17																						13	109	112	8.93
3	FZ 14429	Not Collected	Pristimantis farisorum	1.72	1.64	1.89	1.27	2.16						2		3.45																							14	107	111	9.01
3	FZ 14429	Not Collected	Pristimantis farisorum	1.46	1.38	1.64	1.15	1.83						2		2.93																							6	106	113	8.85
3	FZ 14429	Not Collected	Pristimantis farisorum	1.46	1.21	1.55	1.06	1.89						3		2.84																							5	106	118	8.47
3	FZ 14429	Not Collected	Pristimantis farisorum	1.46	1.21	1.64	1	1.9						3		2.93																							4	110	116	8.62
3	FZ 14429	Not Collected	Pristimantis farisorum	1.55	1.29	1.72	1.06	2						3		2.93																							5	107	116	8.62
3	FZ 14429	Not Collected	Pristimantis farisorum	1.38	1.21	1.55	1.04	1.87						3		2.76																							6	106	121	8.26
3	FZ 14429	Not Collected	Pristimantis farisorum	1.38	1.29	1.64	1.06	1.93						5		2.76																							7	111	124	8.06
3	FZ 14429	Not Collected	Pristimantis farisorum	1.38	1.29	1.64	1.12	1.9						5		2.76																							8	115	128	7.81
3	FZ 14429	Not Collected	Pristimantis farisorum	1.46	1.38	1.64	1.13	1.98						5		2.93																							9	118	131	7.63
3	FZ 14429	Not Collected	Pristimantis farisorum	1.55	1.38	1.72	1.2	2						6		3.1																							10	119	144	6.94
3	FZ 14429	Not Collected	Pristimantis farisorum	1.64	1.55	1.72	1.26	2.08						5		3.27																							9	133	146	6.85
3	FZ 14429	Not Collected	Pristimantis farisorum	1.72	1.55	1.81	1.27	2.18						5		3.45																							9	134	158	6.33
3	FZ 14429	Not Collected	Pristimantis farisorum	1.72	1.64	1.81	1.34	2.14						4		3.45																							10	148	169	5.92
3	FZ 14429	Not Collected	Pristimantis farisorum	1.72	1.64	1.81	1.31	2.06						5		3.45																							12	156
3	FZ 14429	Not Collected	Pristimantis farisorum	1.72	1.64	1.89	1.34	2.16						8		3.45																							11
3	FZ 14429	Not Collected	Pristimantis farisorum	1.72	1.64	1.89	1.36	2.15								3.45																							12
3	FZ 14429	Not Collected	Pristimantis farisorum	1.72	1.64	1.89	1.34	2.16								3.45																							10
3	FZ 14429	Not Collected	Pristimantis farisorum	1.72	1.64	1.89	1.36	2.17								3.45																							13
3	FZ 14429	Not Collected	Pristimantis farisorum	1.72	1.64	1.89	1.36	2.12								3.45																							14
	Males= 3		Min	1.38	1.21	1.55	0.91	1.64	1550	1723	0	1449	0	2	2.41	2.67	4.13	5.77	7.32	9.82	11.37	13.09	1.45	17.04	19.04	1.57	1	141	1517	141	682	825	0.37	779	682	825	0.97	15	4	64	69	5.59
	Calls= 12		Max	1.89	1.72	2.07	1.49	2.57	1895	1981	431	6483	0.18	8	2.76	3.88	5.68	7.84	9.47	10.85	12.66	13.78	6.48	33.74	38.26	3.15	6	1848	1848	199	875	2723	1.21	875	848	1026	1.21	19	24	164	179	14.49
	Notes= 14		mean	1.64	1.48	1.83	1.23	2.13	1643.58	1830.5	201.25	2504.83	0.09	4.03	2.58	3.26	5.04	7	8.66	10.32	12.06	13.69	2.51	25.17	27.86	2.27	1.67	475.4	1682.5	173.63	780.88	1329.5	0.91		765.5	936	1.08	16.7	9.16	109.72	118.48	8.66
	Pulses=200		Sd	0.15	0.15	0.14	0.12	0.2	129.89	74.48	123.81	1480.93	0.06	1.76	0.14	0.33	0.44	0.41	0.42	0.25	0.29	0.22	1.48	5.8	6.78	0.57	1.61	641.16	234.05	17.94	72.02	741.3	0.32		72.15	89.15	0.11	1.64	3.9	16.93	19.6	1.35
			Summary	1.38‒1.89 (1.64 ± 0.15)	1.21‒1.72 (1.48 ± 0.15)	1.55‒2.07 (1.83 ± 0.14)	0.91‒1.49 (1.23 ± 0.12)	1.64‒2.57 (2.13 ± 0.2)	1550‒1895 (1643.58 ± 129.89)	1723‒1981 (1830.5 ± 74.48)	0‒431 (201.25 ± 123.81)	1449‒6483 (2504.83 ± 1480.93)	0‒0.18 (0.09 ± 0.06)	2‒8 (4.03 ± 1.76)	2.41‒2.76 (2.58 ± 0.14)	2.67‒3.88 (3.26 ± 0.33)	4.13‒5.68 (5.04 ± 0.44)	5.77‒7.84 (7 ± 0.41)	7.32‒9.47 (8.66 ± 0.42)	9.82‒10.85 (10.32 ± 0.25)	11.37‒12.66 (12.06 ± 0.29)	13.09‒13.78 (13.69 ± 0.22)	1.45‒6.48 (2.51 ± 1.48)	17.04‒33.74 (25.17 ± 5.8)	19.04‒38.26 (27.86 ± 6.78)	1.57‒3.15 (2.27 ± 0.57)	1‒6 (1.67 ± 1.61)	141‒1848 (475.4 ± 641.16)	1517‒1848 (1682.5 ± 234.05)	141‒199 (173.63 ± 17.94)	682‒875 (780.88 ± 72.02)	825‒2723 (1329.5 ± 741.3)	0.37‒1.21 (0.97 ± 0.35)	779‒875 (827 ± 67.88)	682‒848 (765.5 ± 72.15)	825‒1026 (936 ± 89.15)	0.97‒1.21 (1.08 ± 0.11)	15‒19 (16.7 ± 1.64)	4‒24 (9.16 ± 3.9)	64‒164 (109.72 ± 16.93)	69‒179 (118.48 ± 19.6)	5.59‒14.49 (8.66 ± 1.35)

## Sheet: 10_Pristimantis festae
Individual	#Fonozoo	# Museo	Especie	FD (kHz)	F-5% (kHz)	F-95% (kHz)	MinF (kHz)	MaxF (kHz)	EstF (Hz)	EndF (Hz)	dfrq	CD-M (ms)	FM (kHz)	NH	2f0 (kHz)	3f0 (kHz)	4f0 (kHz)	5f0 (kHz)	6f0 (kHz)	7f0 (kHz)	8f0 (kHz)	CD (s)	IC (s)	ICT (s)	CR (/min)	NC	ND (ms)	IN (ms)	INT (ms)	NR (/s)	PN	PD (ms)	IP (ms)	IPT (ms)	PR (/s)
1	FZ 14370	ZSFQ 4516	Pristimantis festae	2.5	2.24	2.58	1.7	2.96	2067	2498	431	282	1.53	7	4.91	7.41	9.82	12.32	14.73	17.23		0.28	5.5	5.78	10.38	1	270	664	934	1.07
1	FZ 14370	ZSFQ 4516	Pristimantis festae	2.41	2.24	2.58	1.66	2.86	2239	2498	259	270	0.96	6	4.82	7.32	9.73	12.14	14.64	17.31		1.16	6.97	8.14	7.37	2	229	678	952	1.05
1	FZ 14370	ZSFQ 4516	Pristimantis festae	2.41	2.24	2.58	1.8	2.98	2153	2498	345	229	1.51	6	4.91	7.32	9.73	12.23	14.64	17.4		0.25	5.24	5.49	10.93	1	274	846	1136	0.88
1	FZ 14370	ZSFQ 4516	Pristimantis festae	2.5	2.24	2.58	1.72	2.96	2067	2498	431	251	1.72	7	4.91	7.41	9.91	12.32	14.81	16.54		1.2	4.95	6.14	9.77	2	246	697	977	1.02
1	FZ 14370	ZSFQ 4516	Pristimantis festae	2.5	2.24	2.58	1.57	2.88	2067	2498	431	274	1.57	7	4.91	7.41	9.82	12.32	14.73	17.14		1.39	6.22	7.61	7.88	2	290	658	947	1.06
1	FZ 14370	ZSFQ 4516	Pristimantis festae	2.41	2.24	2.58	1.52	3	2067	2498	431	246	1.75	7	4.74	7.15	9.47	11.89	14.3	16.97		1.22	6.77	7.99	7.51	2	259	708	997	1
1	FZ 14370	ZSFQ 4516	Pristimantis festae	2.41	2.24	2.58	1.67	2.96	2067	2498	431	290	1.49	6	4.82	7.32	9.73	12.14	14.56	16.88		1.19	5.93	7.12	8.43	2	279	659	935	1.07
1	FZ 14370	ZSFQ 4516	Pristimantis festae	2.41	2.24	2.58	1.57	2.92	2153	2498	345	259	1.33	7	4.82	7.32	9.73	12.14	14.56	16.88		1.24	6.54	7.78	7.71	2	243	679	959	1.04
1	FZ 14370	ZSFQ 4516	Pristimantis festae	2.41	2.24	2.58	1.72	2.86	2067	2498	431	279	1.54	7	4.82	7.32	9.73	12.14	14.56	16.88		1.19	6.47	7.66	7.83	2	290	674	956	1.05
1	FZ 14370	ZSFQ 4516	Pristimantis festae	2.33	2.24	2.58	1.5	2.96	2067	2498	431	243	1.77	6	4.74	7.06	9.47	11.89	14.21	16.88		1.22	5.86	7.08	8.47	2	246	747	1023	0.98
1	FZ 14370	ZSFQ 4516	Pristimantis festae	2.41	2.24	2.58	1.76	2.89	2067	2498	431	290	1.49	7	4.82	7.32	9.73	12.14	14.56			1.21	6.56	7.77	7.72	2	291	692	982	1.02
1	FZ 14370	ZSFQ 4516	Pristimantis festae	2.41	2.24	2.58	1.7	2.84	2239	2412	173	246	0.7	6	4.82	7.24	9.65	12.06	14.56			1.27	6.61	7.89	7.6	2	246	694	959	1.04
1	FZ 14370	ZSFQ 4516	Pristimantis festae	2.41	2.24	2.58	1.56	2.92	2067	2498	431	291	1.48	7	4.91	7.32	9.73	12.14	14.56			1.24	6.43	7.66	7.83	2	276
1	FZ 14370	ZSFQ 4516	Pristimantis festae	2.41	2.24	2.58	1.56	2.92	2239	2412	173	246	0.7	6	4.82	7.32	9.73	12.14	14.56			1.23				2	252
1	FZ 14370	ZSFQ 4516	Pristimantis festae	2.41	2.24	2.58	1.52	2.92	2067	2498	431	276	1.56	6	4.82	7.32	9.73	12.14	14.56								282
1	FZ 14370	ZSFQ 4516	Pristimantis festae	2.41	2.24	2.58	1.72	3	2153	2498	345	252	1.37	7	4.82	7.24	9.65	12.06	14.56								260
1	FZ 14370	ZSFQ 4516	Pristimantis festae	2.41	2.24	2.58	1.8	2.92	1981	2498	517	282	1.83	6	4.82	7.32	9.73	12.23	14.64								283
1	FZ 14370	ZSFQ 4516	Pristimantis festae	2.41	2.24	2.58	1.66	2.92	2239	2498	259	260	1	6	4.82	7.24	9.73	12.14	14.56								255
1	FZ 14370	ZSFQ 4516	Pristimantis festae	2.41	2.24	2.58	1.79	2.79	2067	2498	431	283	1.52		4.82	7.32	9.73	12.14	14.56								277
1	FZ 14370	ZSFQ 4516	Pristimantis festae	2.41	2.24	2.58	1.59	2.89	2239	2412	173	255	0.68		4.82	7.24	9.65	12.06	14.38								248
1	FZ 14370	ZSFQ 4516	Pristimantis festae	2.41	2.24	2.58	1.67	2.86	2239	2498	259	277	0.94		4.82	7.24	9.56	11.97	14.38								288
1	FZ 14370	ZSFQ 4516	Pristimantis festae	2.41	2.24	2.58	1.8	2.84	2067	2412	345	248	1.39		4.82	7.24	9.65	12.06	14.47								255
1	FZ 14370	ZSFQ 4516	Pristimantis festae	2.41	2.24	2.58	1.87	2.77	1981	2498	517	288	1.8		4.74	7.15	9.56	11.97	14.3								266
1	FZ 14370	ZSFQ 4516	Pristimantis festae	2.41	2.24	2.58	1.67	2.72	2239	2412	173	255	0.68		4.82	7.24	9.56	11.97	14.38								273
1	FZ 14370	ZSFQ 4516	Pristimantis festae	2.41	2.24	2.58	1.69	2.67	1981	2498	517	266	1.94		4.82	7.24	9.65	12.06	14.47
1	FZ 14370	ZSFQ 4516	Pristimantis festae	2.41					2239	2412	173	273	0.63		4.82	7.24	9.56	11.97	14.38
2	FZ 14375	ZSFQ 4525	Pristimantis festae	2.41	2.24	2.58	1.93	2.78	2239	2498	259	304	0.85	6	4.82	7.24	9.99	12.14	14.47	16.88	18.52	0.3	11.7	12	5	1	274	704	978	1.02
2	FZ 14375	ZSFQ 4525	Pristimantis festae	2.41	2.24	2.58	1.98	2.8	2239	2498	259	246	1.05	7	4.82	7.24	9.65	11.97	14.47	16.97		0.25	19.37	19.62	3.06	1	295	707	1026	0.97
2	FZ 14375	ZSFQ 4525	Pristimantis festae	2.41	2.24	2.58	1.78	2.84	2239	2498	259	260	1	7	4.82	7.32	9.65	12.14	14.64	16.71		0.26	7.24	7.5	8	1	319	704	989	1.01
2	FZ 14375	ZSFQ 4525	Pristimantis festae	2.41	2.24	2.58	1.84	2.79	2239	2498	259	257	1.01	7	4.74	7.15	9.56	11.97	14.3	16.88		0.26	11.91	12.17	4.93	1	314	747	1026	0.97
2	FZ 14375	ZSFQ 4525	Pristimantis festae	2.5	2.24	2.58	1.86	2.79	2153	2412	259	274	0.95	7	4.91	7.32	9.73	12.14	14.64	17.05		1.27	7.78	8.07	7.43	2	286	720	998	1
2	FZ 14375	ZSFQ 4525	Pristimantis festae	2.41	2.24	2.58	1.84	2.77	2239	2412	173	295	0.59	7	4.82	7.24	9.73	12.23	14.56	16.37		0.26	7.33	7.6	7.89	1	288	705	1016	0.98
2	FZ 14375	ZSFQ 4525	Pristimantis festae	2.33	2.24	2.58	1.77	2.77	2239	2498	259	264	0.98	7	4.65	6.98	9.39	11.71	14.13	16.62		1.34	8.13	9.47	6.34	2	279	672	971	1.03
2	FZ 14375	ZSFQ 4525	Pristimantis festae	2.33	2.15	2.58	1.9	2.78	2153	2498	345	319	1.08	7	4.74	7.06	9.47	11.8	14.21	17.14		1.28	8.4	9.68	6.2	2	302	737	1004	1
2	FZ 14375	ZSFQ 4525	Pristimantis festae	2.41	2.15	2.58	1.81	2.76	2239	2498	259	314	0.82	7	4.74	7.15	9.73	12.23	14.64	16.19		1.33	8.04	9.37	6.4	2	278	685	954	1.05
2	FZ 14375	ZSFQ 4525	Pristimantis festae	2.41	2.15	2.58	1.83	2.83	2239	2412	173	286	0.6	7	4.91	7.32	9.3	11.54	13.87	17.14		1.29	7.87	9.16	6.55	2	290
2	FZ 14375	ZSFQ 4525	Pristimantis festae	2.33	2.15	2.58	1.88	2.84	2153	2498	345	288	1.2	3	4.65	6.98	9.73	12.23	14.47	17.14		1.32	8.53	9.85	6.09	2	310
2	FZ 14375	ZSFQ 4525	Pristimantis festae	2.5	2.24	2.58	1.85	2.79	2239	2412	173	279	0.62	7	4.91	7.32	9.82	12.32	14.73	16.19		1.29	8.55	9.84	6.1	2	301
2	FZ 14375	ZSFQ 4525	Pristimantis festae	2.41	2.24	2.58	1.87	2.83	2326	2498	172	302	0.57	7	4.91	7.32	9.3	11.63	13.87	16.54		1.31	9.17	10.48	5.73	2	299
2	FZ 14375	ZSFQ 4525	Pristimantis festae	2.33	2.15	2.58	1.86	2.84	2153	2498	345	278	1.24	7	4.65	6.98	9.47	11.8	14.13	16.62		1.27				2	320
2	FZ 14375	ZSFQ 4525	Pristimantis festae	2.33	2.15	2.58	1.83	2.81	2239	2498	259	310	0.84	7	4.74	7.06	9.56	11.89	14.3	16.97							268
2	FZ 14375	ZSFQ 4525	Pristimantis festae	2.41	2.15	2.58	1.83	2.9	2239	2498	259	301	0.86	7	4.82	7.32	9.73	12.14	14.56	16.88							310
2	FZ 14375	ZSFQ 4525	Pristimantis festae	2.41	2.15	2.58	1.78	2.81	2153	2498	345	299	1.15	7	4.74	7.15	9.65	11.97	14.47	16.8							269
2	FZ 14375	ZSFQ 4525	Pristimantis festae	2.41	2.15	2.58	1.85	2.8	2239	2498	259	320	0.81		4.82	7.24	9.65	12.14	14.38	16.8							320
2	FZ 14375	ZSFQ 4525	Pristimantis festae	2.41	2.15	2.58	1.81	2.77	2153	2498	345	268	1.29		4.82	7.24	9.65	12.06	14.38	16.97
2	FZ 14375	ZSFQ 4525	Pristimantis festae	2.41	2.24	2.58	1.83	2.76	2153	2498	345	310	1.11		4.82	7.15	9.65	11.97	14.47	16.8
2	FZ 14375	ZSFQ 4525	Pristimantis festae	2.41	2.15	2.58	1.91	2.73	2153	2498	345	269	1.28		4.82	7.24	9.56	11.97	14.38
2	FZ 14375	ZSFQ 4525	Pristimantis festae	2.41	2.24	2.58	1.92	2.8	2153	2498	345	320	1.08		4.82	7.24
2	FZ 14375	ZSFQ 4525	Pristimantis festae	2.41	2.24	2.58	1.75	2.73							4.82	7.24
3	FZ 14378	ZSFQ 4528	Pristimantis festae	2.93	2.76	3.1	2.54	3.44	2929	3187	258	218	1.18	4	5.86	8.7	11.63	14.64	17.66			0.22	5.88	6.09	9.85	1	243	733	975	1.03	2	11	2	13	76.92
3	FZ 14378	ZSFQ 4528	Pristimantis festae	3.01	2.76	3.1	2.46	3.42	2842	3015	173	243	0.71	4	6.03	9.04	12.14	14.47	17.48			1.18	6.27	7.45	8.05	2	205	691	948	1.05	7	39	7	46	21.74
3	FZ 14378	ZSFQ 4528	Pristimantis festae	2.93	2.76	3.1	2.44	3.46	2929	3101	172	205	0.84	6	5.86	8.79	11.71	14.38	17.66			1.14	5.96	7.1	8.45	2	256	774	1002	1	3	38	7	45	22.22
3	FZ 14378	ZSFQ 4528	Pristimantis festae	3.01	2.76	3.1	2.4	3.41	2842	3101	259	256	1.01	4	6.03	9.04	11.97	14.47	17.66			1.21	8.43	9.64	6.22	1	191	737	990	1.01	8	2	3	5	200
3	FZ 14378	ZSFQ 4528	Pristimantis festae	2.93	2.76	3.1	2.4	3.44	2929	3015	86	191	0.45	4	5.77	8.7	11.97	14.73				0.26	6.59	6.86	8.75	2	228	748	1004	1	5	3	3	7	142.86
3	FZ 14378	ZSFQ 4528	Pristimantis festae	2.93	2.76	3.1	2.41	3.39	2842	3101	259	228	1.14	4	5.77	8.7	11.63	14.73				1.19	6.36	7.56	7.94	2	208	879	1152	0.87	8	5	2	7	142.86
3	FZ 14378	ZSFQ 4528	Pristimantis festae	2.84	2.76	3.1	2.36	3.34	2842	3015	173	208	0.83	4	5.77	8.61	11.54	14.64				1.22	5.95	7.16	8.38	2	253	740	994	1.01	10	4	2	6	166.67
3	FZ 14378	ZSFQ 4528	Pristimantis festae	2.93	2.76	3.1	2.39	3.36	2842	3101	259	264	0.98	5	5.86	8.79	11.63	14.81				1.35	11.45	12.8	4.69	2	205	767	1027	0.97	5	4	2	7	142.86
3	FZ 14378	ZSFQ 4528	Pristimantis festae	2.93	2.76	3.1	2.38	3.4	2842	3101	259	253	1.02	5	5.77	8.7	11.8	14.99				1.2	8.5	9.7	6.19	2	258	783	1009	0.99		6	2	8	125
3	FZ 14378	ZSFQ 4528	Pristimantis festae	2.93	2.76	3.1	2.41	3.36	2842	3015	173	205	0.84	5	5.77	8.61	11.54	14.38				1.26	14.11	15.37	3.9	2	212					55	8	62	16.13
3	FZ 14378	ZSFQ 4528	Pristimantis festae	2.93	2.76	3.1	2.4	3.36	2842	3015	173	258	0.67	5	5.77	8.7	11.63	14.56				1.22	8.24	9.46	6.34	1	273					2	2	4	250
3	FZ 14378	ZSFQ 4528	Pristimantis festae	2.84	2.76	3.1	2.45	3.37	2929	3015	86	212	0.41	6	5.77	8.61	11.89	14.81				0.25					193					4	2	6	166.67
3	FZ 14378	ZSFQ 4528	Pristimantis festae	3.01	2.76	3.1	2.41	3.44	2756	3015	259	273	0.95	6	5.86	8.87	11.8	14.47									254					38	7	46	21.74
3	FZ 14378	ZSFQ 4528	Pristimantis festae	2.93	2.76	3.1	2.38	3.47	2929	3101	172	193	0.89	6	5.77	8.7	11.63										206					3	4	6	166.67
3	FZ 14378	ZSFQ 4528	Pristimantis festae	2.93	2.76	3.1	2.47	3.4	2842	3101	259	254	1.02	5	5.86	8.87	11.8										260					3	4	7	142.86
3	FZ 14378	ZSFQ 4528	Pristimantis festae	3.01	2.76	3.1	2.48	3.36	2929	3101	172	206	0.83	5	5.94	8.96	12.06										232					3	4	7	142.86
3	FZ 14378	ZSFQ 4528	Pristimantis festae	2.93	2.76	3.1	2.37	3.4	2756	3015	259	260	1	5	5.86	8.7	11.63										226					5	3	7	142.86
3	FZ 14378	ZSFQ 4528	Pristimantis festae	2.93	2.67	3.1	2.31	3.33	2842	2842	0	232	0	5	5.86	8.7	11.71										207					4	2	6	166.67
3	FZ 14378	ZSFQ 4528	Pristimantis festae	3.01	2.76	3.1	2.43	3.37	2842	3101	259	226	1.15		5.94	8.96	11.97															3	3	6	166.67
3	FZ 14378	ZSFQ 4528	Pristimantis festae	2.93	2.76	3.1	2.42	3.34	2842	3015	173	207	0.84		5.77	8.7	11.63															3	4	12	83.33
3	FZ 14378	ZSFQ 4528	Pristimantis festae	2.93	2.76	3.1	2.41	3.36							5.77	8.7	11.63															10	6	18	55.56
3	FZ 14378	ZSFQ 4528	Pristimantis festae																													12	6	12	83.33
3	FZ 14378	ZSFQ 4528	Pristimantis festae																													7	11	29	34.48
3	FZ 14378	ZSFQ 4528	Pristimantis festae																													18	2	6	166.67
3	FZ 14378	ZSFQ 4528	Pristimantis festae																													4	1	8	125
3	FZ 14378	ZSFQ 4528	Pristimantis festae																													7	4	14	71.43
3	FZ 14378	ZSFQ 4528	Pristimantis festae																													10	9	28	35.71
3	FZ 14378	ZSFQ 4528	Pristimantis festae																													20	4	8	125
3	FZ 14378	ZSFQ 4528	Pristimantis festae																													4	2	7	142.86
3	FZ 14378	ZSFQ 4528	Pristimantis festae																													5	2	6	166.67
3	FZ 14378	ZSFQ 4528	Pristimantis festae																													4	3	6	166.67
3	FZ 14378	ZSFQ 4528	Pristimantis festae																													4	3	8	125
3	FZ 14378	ZSFQ 4528	Pristimantis festae																													4	3	15	66.67
3	FZ 14378	ZSFQ 4528	Pristimantis festae																													12	3	8	125
3	FZ 14378	ZSFQ 4528	Pristimantis festae																													6	8	25	40
3	FZ 14378	ZSFQ 4528	Pristimantis festae																													17	3	6	166.67
3	FZ 14378	ZSFQ 4528	Pristimantis festae																													3	2	4	250
3	FZ 14378	ZSFQ 4528	Pristimantis festae																													2	2	4	250
3	FZ 14378	ZSFQ 4528	Pristimantis festae																													2	3	6	166.67
3	FZ 14378	ZSFQ 4528	Pristimantis festae																													4	3	7	142.86
3	FZ 14378	ZSFQ 4528	Pristimantis festae																													4	2	6	166.67
3	FZ 14378	ZSFQ 4528	Pristimantis festae																													4	3	8	125
3	FZ 14378	ZSFQ 4528	Pristimantis festae																													5	2	9	111.11
3	FZ 14378	ZSFQ 4528	Pristimantis festae																													8	7	31	32.26
3	FZ 14378	ZSFQ 4528	Pristimantis festae																													24	2	5	200
3	FZ 14378	ZSFQ 4528	Pristimantis festae																													2	2	4	250
3	FZ 14378	ZSFQ 4528	Pristimantis festae																													2	1	4	250
3	FZ 14378	ZSFQ 4528	Pristimantis festae																													2
4	FZ 14382	ZSFQ 4531	Pristimantis festae	2.93	2.76	3.01	2.41	3.32	2756	2929	173	241	0.72	5	5.86	8.79	11.63	14.64				1.01	7.46	8.47	7.08	2	241	554	795	1.26	3	23	11	34	29.41
4	FZ 14382	ZSFQ 4531	Pristimantis festae	2.84	2.76	3.01	2.36	3.29	2842	3015	173	215	0.8	5	5.77	8.61	11.46	14.3				1.02	7.12	8.13	7.38	2	215	553	813	1.23	8	12	12	23	43.48
4	FZ 14382	ZSFQ 4531	Pristimantis festae	2.93	2.67	3.01	2.36	3.32	2756	3015	259	259	1	5	5.77	8.61	11.54	14.38				1.02	7.76	8.77	6.84	2	259	536	794	1.26	3	14	8	22	45.45
4	FZ 14382	ZSFQ 4531	Pristimantis festae	2.84	2.67	3.01	2.37	3.26	2756	3015	259	204	1.27	5	5.68	8.53	11.37	14.21				1.02	7.08	8.11	7.4	2	204	528	801	1.25	7	20	15	34	29.41
4	FZ 14382	ZSFQ 4531	Pristimantis festae	2.93	2.67	3.01	2.34	3.27	2756	3015	259	258	1	5	5.77	8.61	11.54	14.38				1.02	6.43	7.45	8.05	2	258	542	801	1.25	4	14	9	23	43.48
4	FZ 14382	ZSFQ 4531	Pristimantis festae	2.84	2.67	3.01	2.34	3.3	2756	3101	345	221	1.56	5	5.77	8.61	11.54	14.38				1.05	8.56	9.61	6.24	2	221	555	815	1.23	5	9	6	15	66.67
4	FZ 14382	ZSFQ 4531	Pristimantis festae	2.84	2.67	3.01	2.3	3.27	2756	3015	259	272	0.95	5	5.77	8.61	11.46	14.38				0.94	9.01	9.94	6.04	2	272	480	707	1.41	4	6	4	10	100
4	FZ 14382	ZSFQ 4531	Pristimantis festae	2.84	2.67	3.01	2.35	3.25	2756	3015	259	222	1.17	5	5.68	8.61	11.46	14.3				0.99	9.13	10.12	5.93	2	222	523	764	1.31	7	5	5	10	100
4	FZ 14382	ZSFQ 4531	Pristimantis festae	2.84	2.67	3.01	2.41	3.23	2756	3015	259	260	1	5	5.68	8.53	11.37	14.21				1	8.48	9.48	6.33	2	260	548	764	1.31	7	6	4	10	100
4	FZ 14382	ZSFQ 4531	Pristimantis festae	2.84	2.67	3.01	2.4	3.25	2756	2929	173	223	0.78	5	5.68	8.53	11.37	14.21				0.98	9.66	10.64	5.64	2	223	544	747	1.34	3	9	3	12	83.33
4	FZ 14382	ZSFQ 4531	Pristimantis festae	2.84	2.67	3.01	2.38	3.24	2756	2929	173	259	0.67	5	5.68	8.53	11.37	14.21				1	8.09	9.09	6.6	2	259	547	763	1.31	6	6	14	38	26.32
4	FZ 14382	ZSFQ 4531	Pristimantis festae	2.84	2.67	3.01	2.37	3.25	2756	2929	173	236	0.73	5	5.68	8.53	11.37	14.21				0.98	11.76	12.74	4.71	2	236	520	756	1.32	3	24	15	31	32.26
4	FZ 14382	ZSFQ 4531	Pristimantis festae	2.84	2.67	2.93	2.39	3.17	2756	2842	86	228	0.38	5	5.6	8.35	11.2	14.04				0.95				2	228	549	749	1.34	2	16	15	40	25
4	FZ 14382	ZSFQ 4531	Pristimantis festae	2.84	2.67	3.01	2.35	3.22	2756	2929	173	230	0.75	5	5.68	8.53	11.37	14.21									230				1	25	4	20	50
4	FZ 14382	ZSFQ 4531	Pristimantis festae	2.84	2.67	3.01	2.39	3.22	2756	2929	173	241	0.72	5	5.6	8.35	11.2	13.95									241					16	4	14	71.43
4	FZ 14382	ZSFQ 4531	Pristimantis festae	2.93	2.67	3.01	2.35	3.19	2756	2929	173	230	0.75	5	5.68	8.53	11.37	14.21									230					10	3	9	111.11
4	FZ 14382	ZSFQ 4531	Pristimantis festae	2.84	2.67	2.93	2.36	3.21	2756	2842	86	215	0.4	5	5.6	8.35	11.2	13.95									215					6	3	9	111.11
4	FZ 14382	ZSFQ 4531	Pristimantis festae	2.84	2.67	3.01	2.39	3.21	2756	2929	173	233	0.74	5	5.68	8.53	11.37	14.13									233					6	3	15	66.67
4	FZ 14382	ZSFQ 4531	Pristimantis festae	2.76	2.58	2.93	2.34	3.18	2756	2842	86	204	0.42	5	5.51	8.35	11.11	13.87									204					11	4	16	62.5
4	FZ 14382	ZSFQ 4531	Pristimantis festae	2.84	2.67	3.01	2.38	3.21	2756	2842	86	237	0.36	5	5.68	8.53	11.28	14.13									237					13	14	43	23.26
4	FZ 14382	ZSFQ 4531	Pristimantis festae	2.84	2.67	2.93	2.4	3.16	2756	2929	173	216	0.8	5	5.68	8.44	11.28	14.04									216					29	8	34	29.41
4	FZ 14382	ZSFQ 4531	Pristimantis festae	2.84	2.67	3.01	2.24	3.21	2756	3015	259	233	1.11	5	5.68	8.44	11.28	14.13									233					25	4	14	71.43
4	FZ 14382	ZSFQ 4531	Pristimantis festae	2.84	2.67	2.93	2.38	3.17	2756	2929	173	236	0.73	5	5.6	8.44	11.28	14.04									236					9	3	11	90.91
4	FZ 14382	ZSFQ 4531	Pristimantis festae	2.84	2.67	3.01	2.37	3.2	2756	2929	173	227	0.76	5	5.68	8.44	11.28	14.13									227					7	21	43	23.26
4	FZ 14382	ZSFQ 4531	Pristimantis festae	2.84	2.67	2.93	2.34	3.18	2756	2842	86	200	0.43	5	5.6	8.44	11.2	14.04									200					22	11	39	25.64
4	FZ 14382	ZSFQ 4531	Pristimantis festae	2.84	2.67	3.01	2.38	3.19	2756	2842	86	200	0.43	5	5.68	8.44	11.28	14.13									200					28	5	11	90.91
4	FZ 14382	ZSFQ 4531	Pristimantis festae																													6	7	14	71.43
4	FZ 14382	ZSFQ 4531	Pristimantis festae																													8	5	16	62.5
4	FZ 14382	ZSFQ 4531	Pristimantis festae																													10	15	35	28.57
4	FZ 14382	ZSFQ 4531	Pristimantis festae																													20	13	27	37.04
4	FZ 14382	ZSFQ 4531	Pristimantis festae																													15	2	19	52.63
4	FZ 14382	ZSFQ 4531	Pristimantis festae																													16	7	50	20
4	FZ 14382	ZSFQ 4531	Pristimantis festae																													44	18	42	23.81
4	FZ 14382	ZSFQ 4531	Pristimantis festae																													25	9	18	55.56
4	FZ 14382	ZSFQ 4531	Pristimantis festae																													9	6	14	71.43
4	FZ 14382	ZSFQ 4531	Pristimantis festae																													8	6	11	90.91
4	FZ 14382	ZSFQ 4531	Pristimantis festae																													7	4	8	125
4	FZ 14382	ZSFQ 4531	Pristimantis festae																													5	4	11	90.91
4	FZ 14382	ZSFQ 4531	Pristimantis festae																													7	6	22	45.45
4	FZ 14382	ZSFQ 4531	Pristimantis festae																													17	16	44	22.73
4	FZ 14382	ZSFQ 4531	Pristimantis festae																													27	7	20	50
4	FZ 14382	ZSFQ 4531	Pristimantis festae																													13	3	9	111.11
4	FZ 14382	ZSFQ 4531	Pristimantis festae																													5	3	9	111.11
4	FZ 14382	ZSFQ 4531	Pristimantis festae																													7	3	11	90.91
4	FZ 14382	ZSFQ 4531	Pristimantis festae																													9	5	7	142.86
4	FZ 14382	ZSFQ 4531	Pristimantis festae																													6	17	17	58.82
4	FZ 14382	ZSFQ 4531	Pristimantis festae																													13	16	40	25
4	FZ 14382	ZSFQ 4531	Pristimantis festae																													24	4	33	30.3
4	FZ 14382	ZSFQ 4531	Pristimantis festae																													17	8	8	125
4	FZ 14382	ZSFQ 4531	Pristimantis festae																													5	5	47	21.28
4	FZ 14382	ZSFQ 4531	Pristimantis festae																													38	6	19	52.63
4	FZ 14382	ZSFQ 4531	Pristimantis festae																													15	6	18	55.56
4	FZ 14382	ZSFQ 4531	Pristimantis festae																													12	1	8	125
4	FZ 14382	ZSFQ 4531	Pristimantis festae																													2	2	4	250
4	FZ 14382	ZSFQ 4531	Pristimantis festae																													2	13	4	250
4	FZ 14382	ZSFQ 4531	Pristimantis festae																													2	7	41	24.39
4	FZ 14382	ZSFQ 4531	Pristimantis festae																													29	6	37	27.03
4	FZ 14382	ZSFQ 4531	Pristimantis festae																													30	14	13	76.92
4	FZ 14382	ZSFQ 4531	Pristimantis festae																													7	13	45	22.22
4	FZ 14382	ZSFQ 4531	Pristimantis festae																													32	3	26	38.46
4	FZ 14382	ZSFQ 4531	Pristimantis festae																													13		56	17.86
4	FZ 14382	ZSFQ 4531	Pristimantis festae																													53
5	FZ 14360	DHMECN 13641	Pristimantis festae	2.67	2.5	2.84	2.06	3.05	2584	2756	172	149	1.15	5	5.34	7.92	10.59	13.26	15.68			0.15	5.34	5.49	10.93	1
5	FZ 14360	DHMECN 13641	Pristimantis festae	2.58	2.5	2.84	2.09	3.21	2584	2756	172	184	0.93	5	5.25	7.84	10.51	13.09	15.59			0.18	7.76	7.95	7.55	1
5	FZ 14360	DHMECN 13641	Pristimantis festae	2.58	2.5	2.84	2.06	3.15	2412	2842	430	198	2.17	6	5.17	7.84	10.25	13.01	15.59			0.2	5.97	6.17	9.72	1
5	FZ 14360	DHMECN 13641	Pristimantis festae	2.58	2.5	2.84	2.1	3.17	2498	2842	344	183	1.88	6	5.25	7.84	10.42	13.01				0.18	4.95	5.13	11.7	1
5	FZ 14360	DHMECN 13641	Pristimantis festae	2.58	2.5	2.84	2.09	3.08	2498	2756	258	182	1.42	5	5.17	7.84	10.51	13.01				0.18	6.22	6.4	9.38	1
5	FZ 14360	DHMECN 13641	Pristimantis festae	2.58	2.5	2.84	2.11	3.12	2498	2756	258	193	1.34	6	5.17	7.75	10.34	13.01				0.19	5.97	6.17	9.72	1
5	FZ 14360	DHMECN 13641	Pristimantis festae	2.58	2.41	2.76	2.16	2.97	2412	2670	258	162	1.59	3	5.17	7.84	10.34	12.92				0.16	5.81	5.98	10.03	1
5	FZ 14360	DHMECN 13641	Pristimantis festae	2.58	2.41	2.76	2.12	3.05	2498	2670	172	164	1.05	5	5.17	7.75						0.16
6	FZ 14362	ZSFQ 4424	Pristimantis festae	2.41	2.24	2.58	1.53	2.81	1981	2412	431	154	2.8	7	4.82	7.24	9.56	12.06	14.47	16.8		0.15	11	11.16	5.38	1
6	FZ 14362	ZSFQ 4424	Pristimantis festae	2.41	2.24	2.58	1.86	2.8	2326	2412	86	196	0.44	6	4.82	7.24	9.65	12.06	14.56			0.2	11.11	11.3	5.31	1
6	FZ 14362	ZSFQ 4424	Pristimantis festae	2.41	2.24	2.58	1.75	2.86	1981	2498	517	223	2.32	6	4.74	7.15	9.56	11.97	14.38			0.22	9.14	9.36	6.41	1
6	FZ 14362	ZSFQ 4424	Pristimantis festae	2.41	2.24	2.58	1.78	2.85	2239	2412	173	206	0.84	6	4.82	7.24	9.65	12.06	14.47			0.21	8.76	8.97	6.69	1
6	FZ 14362	ZSFQ 4424	Pristimantis festae	2.41	2.24	2.58	1.75	2.86	2067	2498	431	204	2.11	6	4.82	7.32	9.73	12.14	14.56			0.2	7.94	8.14	7.37	1
6	FZ 14362	ZSFQ 4424	Pristimantis festae	2.41	2.24	2.58	1.8	2.81	2067	2412	345	201	1.72	6	4.82	7.24	9.65	12.06	14.47			0.2	8.15	8.35	7.19	1
6	FZ 14362	ZSFQ 4424	Pristimantis festae	2.41	2.24	2.58	1.84	2.8	2153	2412	259	238	1.09	6	4.82	7.24	9.65	12.06	14.47			0.24	7.91	8.15	7.36	1
6	FZ 14362	ZSFQ 4424	Pristimantis festae	2.41	2.24	2.58	1.76	2.82	1981	2670	689	226	3.05	6	4.82	7.32	9.65	12.14	14.56			0.23	7.26	7.49	8.01	1
6	FZ 14362	ZSFQ 4424	Pristimantis festae	2.41	2.24	2.58	1.76	2.89	1981	2498	517	208	2.49	6	4.82	7.32	9.73	12.14	14.56			0.21	7.81	8.02	7.48	1
6	FZ 14362	ZSFQ 4424	Pristimantis festae	2.41	2.24	2.58	1.83	2.9	2153	2498	345	209	1.65	6	4.82	7.32	9.73	12.14	14.56			0.21	8.98	9.19	6.53	1
6	FZ 14362	ZSFQ 4424	Pristimantis festae	2.41	2.24	2.58	1.94	2.84	2067	2498	431	181	2.38	6	4.82	7.32	9.65	12.06	14.47			0.18	7.65	7.83	7.66	1
6	FZ 14362	ZSFQ 4424	Pristimantis festae	2.41	2.24	2.58	1.87	2.82	2153	2412	259	185	1.4	6	4.82	7.24	9.65	12.06	14.47			0.18	7.85	8.03	7.47	1
6	FZ 14362	ZSFQ 4424	Pristimantis festae	2.41	2.24	2.58	1.91	2.89	2153	2498	345	215	1.6	6	4.82	7.32	9.65	12.14	14.56			0.21	8.22	8.43	7.12	1
6	FZ 14362	ZSFQ 4424	Pristimantis festae	2.41	2.24	2.58	1.85	2.86	2067	2584	517	208	2.49	6	4.82	7.24	9.65	12.06	14.47			0.21				1
7	FZ 14369	ZSFQ 4440	Pristimantis festae	2.41	2.24	2.58	1.9	2.95	2326	2498	172	254	0.68	6	4.82	7.24	9.73	12.06	14.47	16.62		1.23	10.01	11.25	5.33	2	254	730	984	1.02
7	FZ 14369	ZSFQ 4440	Pristimantis festae	2.41	2.24	2.58	1.91	2.86	2326	2498	172	248	0.69	7	4.74	7.15	9.65	11.89	14.21	16.37		1.27	11.24	12.52	4.79	2	248	758	1023	0.98
7	FZ 14369	ZSFQ 4440	Pristimantis festae	2.33	2.24	2.58	1.87	2.87	2326	2498	172	266	0.65	6	4.74	7.06	9.39	11.71	14.04			1.34	11.96	13.3	4.51	2	266	828	1097	0.91
7	FZ 14369	ZSFQ 4440	Pristimantis festae	2.33	2.24	2.5	1.83	2.88	2326	2498	172	251	0.69	7	4.65	7.06	9.3	11.71	14.04			1.35	9.87	11.23	5.34	2	251	836	1098	0.91
7	FZ 14369	ZSFQ 4440	Pristimantis festae	2.41	2.24	2.58	1.92	2.95	2326	2498	172	270	0.64	6	4.74	7.15	9.47	11.89	14.3			1.29	10.5	11.79	5.09	2	270	755	1038	0.96
7	FZ 14369	ZSFQ 4440	Pristimantis festae	2.33	2.24	2.5	1.85	2.83	2326	2498	172	241	0.71	6	4.74	7.06	9.39	11.8	14.21			1.28	10.23	11.51	5.21	2	241	774	1032	0.97
7	FZ 14369	ZSFQ 4440	Pristimantis festae	2.41	2.24	2.58	1.89	2.86	2326	2584	258	262	0.98	6	4.74	7.15	9.56	11.89	14.3			1.37	11.41	12.78	4.69	2	262	842	1109	0.9
7	FZ 14369	ZSFQ 4440	Pristimantis festae	2.33	2.24	2.58	1.92	2.85	2326	2498	172	257	0.67	6	4.74	7.06	9.47	11.8	14.21			1.32	10.8	12.11	4.95	2	257	792	1062	0.94
7	FZ 14369	ZSFQ 4440	Pristimantis festae	2.33	2.24	2.58	1.94	2.9	2326	2498	172	284	0.61	6	4.74	7.06	9.39	11.8	14.13			1.32	11.71	13.03	4.6	2	284	810	1058	0.95
7	FZ 14369	ZSFQ 4440	Pristimantis festae	2.33	2.24	2.58	1.95	2.83	2412	2498	86	252	0.34	6	4.74	7.06	9.47	11.8	14.13			1.37	11.19	12.56	4.78	2	252	875	1132	0.88
7	FZ 14369	ZSFQ 4440	Pristimantis festae	2.33	2.24	2.58	1.93	2.89	2326	2498	172	259	0.66	6	4.74	6.98	9.3	11.63	13.95			1.3				2	259	802	1056	0.95
7	FZ 14369	ZSFQ 4440	Pristimantis festae	2.33	2.24	2.58	1.92	2.88	2326	2584	258	249	1.04	6	4.65	7.06	9.39	11.71	14.04								249
7	FZ 14369	ZSFQ 4440	Pristimantis festae	2.41	2.24	2.58	1.94	2.91	2326	2584	258	268	0.96	6	4.82	7.24	9.65	12.06	14.47								268
7	FZ 14369	ZSFQ 4440	Pristimantis festae	2.41	2.24	2.58	1.95	2.83	2412	2584	172	257	0.67	6	4.82	7.24	9.65	11.97	14.47								257
7	FZ 14369	ZSFQ 4440	Pristimantis festae	2.41	2.24	2.58	1.9	2.88	2239	2584	345	271	1.27	6	4.82	7.32	9.73	12.14	14.47								271
7	FZ 14369	ZSFQ 4440	Pristimantis festae	2.41	2.24	2.58	1.95	2.85	2326	2498	172	255	0.67	6	4.74	7.06	9.47	11.8	14.21								255
7	FZ 14369	ZSFQ 4440	Pristimantis festae	2.41	2.24	2.58	1.92	2.87	2326	2584	258	249	1.04	6	4.74	7.15	9.56	11.89	14.3								249
7	FZ 14369	ZSFQ 4440	Pristimantis festae	2.41	2.24	2.58	1.93	2.86	2326	2584	258	259	1	6	4.82	7.15	9.65	11.97	14.38								259
7	FZ 14369	ZSFQ 4440	Pristimantis festae	2.41	2.24	2.58	1.86	2.93	2326	2584	258	258	1	6	4.74	7.15	9.47	11.97	14.3								258
7	FZ 14369	ZSFQ 4440	Pristimantis festae	2.33	2.24	2.58	1.92	2.84	2326	2498	172	238	0.72	6	4.74	7.06	9.39	11.8	14.13								238
7	FZ 14369	ZSFQ 4440	Pristimantis festae	2.41	2.24	2.58	1.92	2.9	2326	2584	258	254	1.02	6	4.74	7.15	9.56	11.97	14.38								254
7	FZ 14369	ZSFQ 4440	Pristimantis festae	2.41	2.24	2.58	1.93	2.87						6	4.74	7.06	9.47	11.8	14.13								250
8	FZ 14383	ZSFQ 4462	Pristimantis festae	2.58	2.5	2.76	2.04	3	2498	2670	172	208	0.83	5	5.25	7.84	10.34	12.92	15.76			0.21	13.08	13.29	4.51	1	204	1008	1213	0.82	1	11
8	FZ 14383	ZSFQ 4462	Pristimantis festae	2.67	2.5	2.84	2.15	3.03	2584	2670	86	204	0.42	5	5.34	7.92	10.68	13.44	16.02			1.42	11.87	13.28	4.52	2	203	1021	1247	0.8	1	10
8	FZ 14383	ZSFQ 4462	Pristimantis festae	2.67	2.5	2.76	2.12	3.02	2584	2670	86	203	0.42	6	5.25	7.84	10.59	13.35	15.5			1.47	10.38	11.85	5.06	2	226	998	1236	0.81	1	11
8	FZ 14383	ZSFQ 4462	Pristimantis festae	2.67	2.5	2.76	2.05	3.02	2412	2670	258	226	1.14	5	5.34	8.01	10.59	13.35	15.5			1.47	8.95	10.42	5.76	2	223	1361	1229	0.81	1	10
8	FZ 14383	ZSFQ 4462	Pristimantis festae	2.58	2.41	2.76	2.06	3.04	2498	2584	86	223	0.39	5	5.17	7.75	10.34	12.92	15.42			3.05	10.02	13.07	4.59	3	238	1002	1602	0.62	1	14
8	FZ 14383	ZSFQ 4462	Pristimantis festae	2.67	2.41	2.76	2.02	3.02	2412	2670	258	238	1.08	6	5.34	7.92	10.68	13.44	15.42			2.97	11.5	14.46	4.15	3	229	1253	1253	0.8	1	8
8	FZ 14383	ZSFQ 4462	Pristimantis festae	2.58	2.41	2.76	2.05	3.03	2498	2670	172	229	0.75	6	5.17	7.84	10.59	13.01	15.59			2.89	11.24	14.13	4.25	3	238	941	1490	0.67	1	13
8	FZ 14383	ZSFQ 4462	Pristimantis festae	2.58	2.41	2.76	2.07	2.99	2412	2584	172	238	0.72	6	5.17	7.75	10.34	12.92	15.68			2.89	11.54	14.43	4.16	3	241	1268	1174	0.85	1	5
8	FZ 14383	ZSFQ 4462	Pristimantis festae	2.58	2.41	2.76	2.13	3.06	2412	2670	258	241	1.07	6	5.17	7.84	10.34	12.92	15.33			2.93	12.82	15.75	3.81	3	214	991	1492	0.67	1	15
8	FZ 14383	ZSFQ 4462	Pristimantis festae	2.58	2.41	2.76	2.11	3.02	2584	2670	86	214	0.4	6	5.17	7.75	10.42	13.01	15.5			3.2	14.27	17.47	3.43	3	251	1214	1227	0.81	1	17
8	FZ 14383	ZSFQ 4462	Pristimantis festae	2.58	2.41	2.76	2.08	3.05	2412	2670	258	251	1.03	6	5.17	7.84	10.34	13.01	15.5								237	969	1434	0.7	1	14
8	FZ 14383	ZSFQ 4462	Pristimantis festae	2.58	2.41	2.76	2.14	3.04	2584	2670	86	237	0.36	5	5.17	7.75	10.34	12.92	15.5								227	1264	1220	0.82	1	10
8	FZ 14383	ZSFQ 4462	Pristimantis festae	2.67	2.41	2.76	2.02	2.99	2498	2670	172	227	0.76	6	5.25	7.84	10.68	13.09	15.33								233	1044	1481	0.68	1	6
8	FZ 14383	ZSFQ 4462	Pristimantis festae	2.58	2.41	2.76	2.11	3	2412	2670	258	233	1.11	4	5.17	7.84	10.34	12.83	15.68								223	1497	1263	0.79	1	20
8	FZ 14383	ZSFQ 4462	Pristimantis festae	2.58	2.41	2.76	2.1	3.03	2498	2756	258	223	1.16	5	5.17	7.75	10.34	12.75	15.76								220		1711	0.58		9
8	FZ 14383	ZSFQ 4462	Pristimantis festae	2.58	2.41	2.76	2.05	3.02	2412	2670	258	220	1.17	6	5.08	7.67	10.25	12.92									236
8	FZ 14383	ZSFQ 4462	Pristimantis festae	2.58	2.41	2.76	2.15	2.99	2412	2670	258	236	1.09	6	5.17	7.84	10.51	12.83									220
8	FZ 14383	ZSFQ 4462	Pristimantis festae	2.58	2.41	2.76	2.13	3.04	2326	2670	344	220	1.56	6	5.17	7.75	10.34	12.92									227
8	FZ 14383	ZSFQ 4462	Pristimantis festae	2.58	2.41	2.76	2.03	3	2412	2670	258	227	1.14	6	5.08	7.67	10.34	12.75									251
8	FZ 14383	ZSFQ 4462	Pristimantis festae	2.58	2.41	2.76	2.19	3.03	2498	2670	172	251	0.69	6	5.08	7.49	10.34	13.18									216
8	FZ 14383	ZSFQ 4462	Pristimantis festae	2.58	2.41	2.76	2.13	3.08	2498	2756	258	216	1.19	3	5.08	7.84	10.34	12.92									226
8	FZ 14383	ZSFQ 4462	Pristimantis festae	2.58	2.41	2.76	2.03	3.02	2498	2756	258	226	1.14	6	5.08	7.67	10.59	13.26									219
8	FZ 14383	ZSFQ 4462	Pristimantis festae	2.67	2.5	2.76	2.11	3.04	2498	2670	172	219	0.79	6	5.25	7.84	10.34	12.92									214
8	FZ 14383	ZSFQ 4462	Pristimantis festae	2.58	2.41	2.76	2.04	3.06	2498	2670	172	214	0.8	5	5.25	7.84	10.51										228
8	FZ 14383	ZSFQ 4462	Pristimantis festae	2.67	2.41	2.76	2.07	3.06	2412	2584	172	228	0.75	6	5.25	7.84
	Males= 8		Min	2.33	2.15	2.5	1.5	2.67	1981	2412	0	149	0	3	4.65	6.98	9.3	11.54	13.87	16.19	18.52	0.15	4.95	5.13	3.06	1	191	480	707	0.58	1	2	1	4	16.13
	Calls= 96		Max	3.01	2.76	3.1	2.54	3.47	2929	3187	689	320	3.05	7	6.03	9.04	12.14	14.99	17.66	17.4		3.2	19.37	19.62	11.7	3	320	1497	1711	1.41	10	55	21	62	250
	Notes= 162		mean	2.58	2.41	2.75	2.03	3.02	2423.87	2675.02	251.15	241.91	1.05	5.72	5.15	7.73	10.33	12.81	14.73	16.84		0.98	8.66	9.65	6.73	1.72	249.29	782.96	1041.3	1	3.47	12.34	5.98	18.41	94.5
	Pulses=125		Sd	0.22	0.21	0.2	0.27	0.21	279.22	223.16	113.41	34.37	0.49	0.89	0.42	0.62	0.85	1	0.75	0.3		0.71	2.52	2.84	1.85	0.58	29.61	215.01	207.8	0.18	2.75	10.7	4.51	14.33	64.8
			Summary	2.33‒3.01 (2.58 ± 0.22)	2.15‒2.76 (2.41 ± 0.21)	2.5‒3.1 (2.75 ± 0.2)	1.5‒2.54 (2.03 ± 0.27)	2.67‒3.47 (3.02 ± 0.21)	1981‒2929 (2423.87 ± 279.22)	2412‒3187 (2675.02 ± 223.16)	0‒689 (251.15 ± 113.41)	149‒320 (241.91 ± 34.37)	0‒3.05 (1.05 ± 0.49)	3‒7 (5.72 ± 0.89)	4.65‒6.03 (5.15 ± 0.42)	6.98‒9.04 (7.73 ± 0.62)	9.3‒12.14 (10.33 ± 0.85)	11.54‒14.99 (12.81 ± 1)	12.92‒17.66 (14.71 ± 0.77)	16.19‒17.4 (14.71 ± 0.77)	18.52	0.15‒3.2 (0.98 ± 0.71)	4.95‒19.37 (8.66 ± 2.52)	5.13‒19.62 (9.65 ± 2.84)	3.06‒11.7 (6.73 ± 1.85)	1‒3 (1.72 ± 0.58)	191‒320 (249.29 ± 29.61)	480‒1497 (782.96 ± 215.01)	707‒1711 (1041.3 ± 207.8)	0.58‒1.41 (1 ± 0.18)	1‒10 (3.47 ± 2.75)	2‒55 (12.34 ± 10.7)	1‒21 (5.98 ± 4.51)	4‒62 (18.41 ± 14.33)	16.13‒250 (94.5 ± 64.8)

[truncated: 10 more sheets: 11_Pristimantis huicundo, 12_Pristimantis ocreatus, 13_Pristimantis supernatis, 14_Pristimantis thymelensis, 15_Pristimantis unistrigatus, 16_Pristimantis sp. 1 , 17_Pristimantis sp. 2, 18_Pristimantis sp. 3, 19_Pristimantis sp. 4, 20_Pristimantis sp. 5]
